# Supplementary material for: How does round goby (Neogobius melanostomus) affect fish abundance in the Swedish coastal areas of the Baltic Sea?
Source: PLoS One. 2025 Feb 24;20(2):e0316546. doi: 10.1371/journal.pone.0316546 (PMC11849861; doi:10.1371/journal.pone.0316546)
Supplement: S6 Dataset — (XLSX) [file pone.0316546.s006.xlsx]

## Sheet: Sheet1
Year	Net type	Area	Station nr	Latitude	Longitude	Depth (m)	Net type code	Mesh size (mm)	Disturbance	Water temperature	Fish species	Numbers
2005	Nordic coastal multimesh gillnets	Asköfjärden	101	58.8272	17.6432	4.5	K064	15	No	18.4	Perch	1
2005	Nordic coastal multimesh gillnets	Asköfjärden	101	58.8272	17.6432	4.5	K064	15	No	18.4	Perch	1
2005	Nordic coastal multimesh gillnets	Asköfjärden	101	58.8272	17.6432	4.5	K064	15	No	18.4	Roach	1
2005	Nordic coastal multimesh gillnets	Asköfjärden	101	58.8272	17.6432	4.5	K064	15	No	18.4	Roach	1
2005	Nordic coastal multimesh gillnets	Asköfjärden	101	58.8272	17.6432	4.5	K064	15	No	18.4	Roach	1
2005	Nordic coastal multimesh gillnets	Asköfjärden	101	58.8272	17.6432	4.5	K064	10	No	18.4	Roach	5
2005	Nordic coastal multimesh gillnets	Asköfjärden	101	58.8272	17.6432	4.5	K064	10	No	18.4	Roach	4
2005	Nordic coastal multimesh gillnets	Asköfjärden	101	58.8272	17.6432	4.5	K064	10	No	18.4	Roach	2
2005	Nordic coastal multimesh gillnets	Asköfjärden	101	58.8272	17.6432	4.5	K064	12	No	18.4	Perch	8
2005	Nordic coastal multimesh gillnets	Asköfjärden	101	58.8272	17.6432	4.5	K064	12	No	18.4	Perch	2
2005	Nordic coastal multimesh gillnets	Asköfjärden	101	58.8272	17.6432	4.5	K064	12	No	18.4	Perch	1
2005	Nordic coastal multimesh gillnets	Asköfjärden	101	58.8272	17.6432	4.5	K064	12	No	18.4	Roach	1
2005	Nordic coastal multimesh gillnets	Asköfjärden	101	58.8272	17.6432	4.5	K064	12	No	18.4	Roach	14
2005	Nordic coastal multimesh gillnets	Asköfjärden	101	58.8272	17.6432	4.5	K064	12	No	18.4	Roach	3
2005	Nordic coastal multimesh gillnets	Asköfjärden	101	58.8272	17.6432	4.5	K064	12	No	18.4	Roach	1
2005	Nordic coastal multimesh gillnets	Asköfjärden	101	58.8272	17.6432	4.5	K064	24	No	18.4	Perch	3
2005	Nordic coastal multimesh gillnets	Asköfjärden	101	58.8272	17.6432	4.5	K064	60	No	18.4	Bream	1
2005	Nordic coastal multimesh gillnets	Asköfjärden	101	58.8272	17.6432	4.5	K064	19	No	18.4	Perch	1
2005	Nordic coastal multimesh gillnets	Asköfjärden	101	58.8272	17.6432	4.5	K064	19	No	18.4	Perch	1
2005	Nordic coastal multimesh gillnets	Asköfjärden	101	58.8272	17.6432	4.5	K064	19	No	18.4	Perch	2
2005	Nordic coastal multimesh gillnets	Asköfjärden	101	58.8272	17.6432	4.5	K064	19	No	18.4	Perch	1
2005	Nordic coastal multimesh gillnets	Asköfjärden	101	58.8272	17.6432	4.5	K064	19	No	18.4	Roach	2
2005	Nordic coastal multimesh gillnets	Asköfjärden	101	58.8272	17.6432	4.5	K064	19	No	18.4	Roach	3
2005	Nordic coastal multimesh gillnets	Asköfjärden	101	58.8272	17.6432	4.5	K064	19	No	18.4	Roach	1
2005	Nordic coastal multimesh gillnets	Asköfjärden	102	58.8268	17.6455	2.6	K064	15	No	18.4	Perch	1
2005	Nordic coastal multimesh gillnets	Asköfjärden	102	58.8268	17.6455	2.6	K064	15	No	18.4	Perch	2
2005	Nordic coastal multimesh gillnets	Asköfjärden	102	58.8268	17.6455	2.6	K064	15	No	18.4	Perch	2
2005	Nordic coastal multimesh gillnets	Asköfjärden	102	58.8268	17.6455	2.6	K064	15	No	18.4	Perch	1
2005	Nordic coastal multimesh gillnets	Asköfjärden	102	58.8268	17.6455	2.6	K064	15	No	18.4	Roach	1
2005	Nordic coastal multimesh gillnets	Asköfjärden	102	58.8268	17.6455	2.6	K064	15	No	18.4	Roach	4
2005	Nordic coastal multimesh gillnets	Asköfjärden	102	58.8268	17.6455	2.6	K064	15	No	18.4	Roach	18
2005	Nordic coastal multimesh gillnets	Asköfjärden	102	58.8268	17.6455	2.6	K064	15	No	18.4	Roach	11
2005	Nordic coastal multimesh gillnets	Asköfjärden	102	58.8268	17.6455	2.6	K064	15	No	18.4	Herring	1
2005	Nordic coastal multimesh gillnets	Asköfjärden	102	58.8268	17.6455	2.6	K064	10	No	18.4	Perch	1
2005	Nordic coastal multimesh gillnets	Asköfjärden	102	58.8268	17.6455	2.6	K064	10	No	18.4	Roach	19
2005	Nordic coastal multimesh gillnets	Asköfjärden	102	58.8268	17.6455	2.6	K064	10	No	18.4	Roach	13
2005	Nordic coastal multimesh gillnets	Asköfjärden	102	58.8268	17.6455	2.6	K064	10	No	18.4	Sprat	1
2005	Nordic coastal multimesh gillnets	Asköfjärden	102	58.8268	17.6455	2.6	K064	12	No	18.4	Perch	5
2005	Nordic coastal multimesh gillnets	Asköfjärden	102	58.8268	17.6455	2.6	K064	12	No	18.4	Perch	2
2005	Nordic coastal multimesh gillnets	Asköfjärden	102	58.8268	17.6455	2.6	K064	12	No	18.4	Roach	1
2005	Nordic coastal multimesh gillnets	Asköfjärden	102	58.8268	17.6455	2.6	K064	12	No	18.4	Roach	2
2005	Nordic coastal multimesh gillnets	Asköfjärden	102	58.8268	17.6455	2.6	K064	12	No	18.4	Roach	8
2005	Nordic coastal multimesh gillnets	Asköfjärden	102	58.8268	17.6455	2.6	K064	12	No	18.4	Roach	33
2005	Nordic coastal multimesh gillnets	Asköfjärden	102	58.8268	17.6455	2.6	K064	12	No	18.4	Roach	5
2005	Nordic coastal multimesh gillnets	Asköfjärden	102	58.8268	17.6455	2.6	K064	12	No	18.4	Roach	8
2005	Nordic coastal multimesh gillnets	Asköfjärden	102	58.8268	17.6455	2.6	K064	12	No	18.4	Roach	1
2005	Nordic coastal multimesh gillnets	Asköfjärden	102	58.8268	17.6455	2.6	K064	12	No	18.4	Sprat	1
2005	Nordic coastal multimesh gillnets	Asköfjärden	102	58.8268	17.6455	2.6	K064	19	No	18.4	Perch	2
2005	Nordic coastal multimesh gillnets	Asköfjärden	102	58.8268	17.6455	2.6	K064	19	No	18.4	Perch	2
2005	Nordic coastal multimesh gillnets	Asköfjärden	102	58.8268	17.6455	2.6	K064	19	No	18.4	Roach	4
2005	Nordic coastal multimesh gillnets	Asköfjärden	102	58.8268	17.6455	2.6	K064	19	No	18.4	Roach	3
2005	Nordic coastal multimesh gillnets	Asköfjärden	102	58.8268	17.6455	2.6	K064	19	No	18.4	Roach	1
2005	Nordic coastal multimesh gillnets	Asköfjärden	206	58.8342	17.6523	5.5	K064	30	No	18.1	Perch	2
2005	Nordic coastal multimesh gillnets	Asköfjärden	206	58.8342	17.6523	5.5	K064	30	No	18.1	Perch	1
2005	Nordic coastal multimesh gillnets	Asköfjärden	206	58.8342	17.6523	5.5	K064	30	No	18.1	Perch	1
2005	Nordic coastal multimesh gillnets	Asköfjärden	206	58.8342	17.6523	5.5	K064	15	No	18.1	Perch	1
2005	Nordic coastal multimesh gillnets	Asköfjärden	206	58.8342	17.6523	5.5	K064	15	No	18.1	Perch	1
2005	Nordic coastal multimesh gillnets	Asköfjärden	206	58.8342	17.6523	5.5	K064	15	No	18.1	Ruffe	1
2005	Nordic coastal multimesh gillnets	Asköfjärden	206	58.8342	17.6523	5.5	K064	15	No	18.1	Ruffe	4
2005	Nordic coastal multimesh gillnets	Asköfjärden	206	58.8342	17.6523	5.5	K064	15	No	18.1	Ruffe	1
2005	Nordic coastal multimesh gillnets	Asköfjärden	206	58.8342	17.6523	5.5	K064	15	No	18.1	Herring	1
2005	Nordic coastal multimesh gillnets	Asköfjärden	206	58.8342	17.6523	5.5	K064	10	No	18.1	Ruffe	1
2005	Nordic coastal multimesh gillnets	Asköfjärden	206	58.8342	17.6523	5.5	K064	24	No	18.1	Perch	1
2005	Nordic coastal multimesh gillnets	Asköfjärden	206	58.8342	17.6523	5.5	K064	24	No	18.1	Roach	3
2005	Nordic coastal multimesh gillnets	Asköfjärden	206	58.8342	17.6523	5.5	K064	19	No	18.1	Perch	1
2005	Nordic coastal multimesh gillnets	Asköfjärden	206	58.8342	17.6523	5.5	K064	19	No	18.1	Perch	2
2005	Nordic coastal multimesh gillnets	Asköfjärden	206	58.8342	17.6523	5.5	K064	19	No	18.1	Perch	1
2005	Nordic coastal multimesh gillnets	Asköfjärden	206	58.8342	17.6523	5.5	K064	19	No	18.1	Perch	3
2005	Nordic coastal multimesh gillnets	Asköfjärden	206	58.8342	17.6523	5.5	K064	19	No	18.1	Ruffe	1
2005	Nordic coastal multimesh gillnets	Asköfjärden	206	58.8342	17.6523	5.5	K064	19	No	18.1	Ruffe	2
2005	Nordic coastal multimesh gillnets	Asköfjärden	206	58.8342	17.6523	5.5	K064	19	No	18.1	Ruffe	1
2005	Nordic coastal multimesh gillnets	Asköfjärden	305	58.8332	17.649	9	K064	30	No	16.5	Perch	1
2005	Nordic coastal multimesh gillnets	Asköfjärden	305	58.8332	17.649	9	K064	30	No	16.5	Perch	2
2005	Nordic coastal multimesh gillnets	Asköfjärden	305	58.8332	17.649	9	K064	30	No	16.5	Perch	2
2005	Nordic coastal multimesh gillnets	Asköfjärden	305	58.8332	17.649	9	K064	30	No	16.5	Perch	1
2005	Nordic coastal multimesh gillnets	Asköfjärden	305	58.8332	17.649	9	K064	30	No	16.5	Roach	1
2005	Nordic coastal multimesh gillnets	Asköfjärden	305	58.8332	17.649	9	K064	30	No	16.5	Flounder	1
2005	Nordic coastal multimesh gillnets	Asköfjärden	305	58.8332	17.649	9	K064	15	No	16.5	Perch	1
2005	Nordic coastal multimesh gillnets	Asköfjärden	305	58.8332	17.649	9	K064	15	No	16.5	Perch	2
2005	Nordic coastal multimesh gillnets	Asköfjärden	305	58.8332	17.649	9	K064	15	No	16.5	Ruffe	4
2005	Nordic coastal multimesh gillnets	Asköfjärden	305	58.8332	17.649	9	K064	15	No	16.5	Ruffe	4
2005	Nordic coastal multimesh gillnets	Asköfjärden	305	58.8332	17.649	9	K064	15	No	16.5	Ruffe	3
2005	Nordic coastal multimesh gillnets	Asköfjärden	305	58.8332	17.649	9	K064	15	No	16.5	Sprat	1
2005	Nordic coastal multimesh gillnets	Asköfjärden	305	58.8332	17.649	9	K064	15	No	16.5	Herring	1
2005	Nordic coastal multimesh gillnets	Asköfjärden	305	58.8332	17.649	9	K064	15	No	16.5	Herring	1
2005	Nordic coastal multimesh gillnets	Asköfjärden	305	58.8332	17.649	9	K064	38	No	16.5	Perch	2
2005	Nordic coastal multimesh gillnets	Asköfjärden	305	58.8332	17.649	9	K064	38	No	16.5	Ruffe	1
2005	Nordic coastal multimesh gillnets	Asköfjärden	305	58.8332	17.649	9	K064	38	No	16.5	Flounder	1
2005	Nordic coastal multimesh gillnets	Asköfjärden	305	58.8332	17.649	9	K064	10	No	16.5	Ruffe	1
2005	Nordic coastal multimesh gillnets	Asköfjärden	305	58.8332	17.649	9	K064	10	No	16.5	Sprat	1
2005	Nordic coastal multimesh gillnets	Asköfjärden	305	58.8332	17.649	9	K064	10	No	16.5	Sprat	1
2005	Nordic coastal multimesh gillnets	Asköfjärden	305	58.8332	17.649	9	K064	12	No	16.5	Ruffe	2
2005	Nordic coastal multimesh gillnets	Asköfjärden	305	58.8332	17.649	9	K064	12	No	16.5	Ruffe	1
2005	Nordic coastal multimesh gillnets	Asköfjärden	305	58.8332	17.649	9	K064	24	No	16.5	Perch	3
2005	Nordic coastal multimesh gillnets	Asköfjärden	305	58.8332	17.649	9	K064	24	No	16.5	Perch	3
2005	Nordic coastal multimesh gillnets	Asköfjärden	305	58.8332	17.649	9	K064	24	No	16.5	Roach	4
2005	Nordic coastal multimesh gillnets	Asköfjärden	305	58.8332	17.649	9	K064	24	No	16.5	Roach	1
2005	Nordic coastal multimesh gillnets	Asköfjärden	305	58.8332	17.649	9	K064	24	No	16.5	Roach	6
2005	Nordic coastal multimesh gillnets	Asköfjärden	305	58.8332	17.649	9	K064	19	No	16.5	Perch	2
2005	Nordic coastal multimesh gillnets	Asköfjärden	305	58.8332	17.649	9	K064	19	No	16.5	Perch	2
2005	Nordic coastal multimesh gillnets	Asköfjärden	305	58.8332	17.649	9	K064	19	No	16.5	Perch	2
2005	Nordic coastal multimesh gillnets	Asköfjärden	305	58.8332	17.649	9	K064	19	No	16.5	Perch	1
2005	Nordic coastal multimesh gillnets	Asköfjärden	305	58.8332	17.649	9	K064	19	No	16.5	Ruffe	3
2005	Nordic coastal multimesh gillnets	Asköfjärden	305	58.8332	17.649	9	K064	19	No	16.5	Ruffe	3
2005	Nordic coastal multimesh gillnets	Asköfjärden	305	58.8332	17.649	9	K064	19	No	16.5	Ruffe	3
2005	Nordic coastal multimesh gillnets	Asköfjärden	305	58.8332	17.649	9	K064	19	No	16.5	Roach	1
2005	Nordic coastal multimesh gillnets	Asköfjärden	305	58.8332	17.649	9	K064	19	No	16.5	Roach	2
2005	Nordic coastal multimesh gillnets	Asköfjärden	305	58.8332	17.649	9	K064	19	No	16.5	Flounder	1
2005	Nordic coastal multimesh gillnets	Asköfjärden	307	58.8303	17.6387	8	K064	30	No	18.1	Perch	2
2005	Nordic coastal multimesh gillnets	Asköfjärden	307	58.8303	17.6387	8	K064	30	No	18.1	Roach	4
2005	Nordic coastal multimesh gillnets	Asköfjärden	307	58.8303	17.6387	8	K064	30	No	18.1	Roach	7
2005	Nordic coastal multimesh gillnets	Asköfjärden	307	58.8303	17.6387	8	K064	30	No	18.1	Roach	1
2005	Nordic coastal multimesh gillnets	Asköfjärden	307	58.8303	17.6387	8	K064	30	No	18.1	Roach	2
2005	Nordic coastal multimesh gillnets	Asköfjärden	307	58.8303	17.6387	8	K064	15	No	18.1	Perch	1
2005	Nordic coastal multimesh gillnets	Asköfjärden	307	58.8303	17.6387	8	K064	15	No	18.1	Perch	1
2005	Nordic coastal multimesh gillnets	Asköfjärden	307	58.8303	17.6387	8	K064	15	No	18.1	Ruffe	1
2005	Nordic coastal multimesh gillnets	Asköfjärden	307	58.8303	17.6387	8	K064	15	No	18.1	Ruffe	1
2005	Nordic coastal multimesh gillnets	Asköfjärden	307	58.8303	17.6387	8	K064	15	No	18.1	Ruffe	1
2005	Nordic coastal multimesh gillnets	Asköfjärden	307	58.8303	17.6387	8	K064	10	No	18.1	Perch	1
2005	Nordic coastal multimesh gillnets	Asköfjärden	307	58.8303	17.6387	8	K064	48	No	18.1	Perch	2
2005	Nordic coastal multimesh gillnets	Asköfjärden	307	58.8303	17.6387	8	K064	48	No	18.1	Roach	6
2005	Nordic coastal multimesh gillnets	Asköfjärden	307	58.8303	17.6387	8	K064	48	No	18.1	Roach	1
2005	Nordic coastal multimesh gillnets	Asköfjärden	307	58.8303	17.6387	8	K064	12	No	18.1	Perch	1
2005	Nordic coastal multimesh gillnets	Asköfjärden	307	58.8303	17.6387	8	K064	12	No	18.1	Perch	1
2005	Nordic coastal multimesh gillnets	Asköfjärden	307	58.8303	17.6387	8	K064	12	No	18.1	Ruffe	2
2005	Nordic coastal multimesh gillnets	Asköfjärden	307	58.8303	17.6387	8	K064	12	No	18.1	Ruffe	1
2005	Nordic coastal multimesh gillnets	Asköfjärden	307	58.8303	17.6387	8	K064	12	No	18.1	Herring	1
2005	Nordic coastal multimesh gillnets	Asköfjärden	307	58.8303	17.6387	8	K064	24	No	18.1	Perch	1
2005	Nordic coastal multimesh gillnets	Asköfjärden	307	58.8303	17.6387	8	K064	24	No	18.1	Perch	1
2005	Nordic coastal multimesh gillnets	Asköfjärden	307	58.8303	17.6387	8	K064	24	No	18.1	Perch	3
2005	Nordic coastal multimesh gillnets	Asköfjärden	307	58.8303	17.6387	8	K064	24	No	18.1	Perch	2
2005	Nordic coastal multimesh gillnets	Asköfjärden	307	58.8303	17.6387	8	K064	24	No	18.1	Ruffe	2
2005	Nordic coastal multimesh gillnets	Asköfjärden	307	58.8303	17.6387	8	K064	24	No	18.1	Roach	1
2005	Nordic coastal multimesh gillnets	Asköfjärden	307	58.8303	17.6387	8	K064	24	No	18.1	Roach	1
2005	Nordic coastal multimesh gillnets	Asköfjärden	307	58.8303	17.6387	8	K064	24	No	18.1	Roach	3
2005	Nordic coastal multimesh gillnets	Asköfjärden	307	58.8303	17.6387	8	K064	24	No	18.1	Roach	1
2005	Nordic coastal multimesh gillnets	Asköfjärden	307	58.8303	17.6387	8	K064	24	No	18.1	Roach	1
2005	Nordic coastal multimesh gillnets	Asköfjärden	307	58.8303	17.6387	8	K064	24	No	18.1	Flounder	1
2005	Nordic coastal multimesh gillnets	Asköfjärden	307	58.8303	17.6387	8	K064	19	No	18.1	Perch	2
2005	Nordic coastal multimesh gillnets	Asköfjärden	307	58.8303	17.6387	8	K064	19	No	18.1	Perch	1
2005	Nordic coastal multimesh gillnets	Asköfjärden	307	58.8303	17.6387	8	K064	19	No	18.1	Ruffe	2
2005	Nordic coastal multimesh gillnets	Asköfjärden	307	58.8303	17.6387	8	K064	19	No	18.1	Ruffe	7
2005	Nordic coastal multimesh gillnets	Asköfjärden	307	58.8303	17.6387	8	K064	19	No	18.1	Ruffe	1
2005	Nordic coastal multimesh gillnets	Asköfjärden	307	58.8303	17.6387	8	K064	19	No	18.1	Herring	1
2005	Nordic coastal multimesh gillnets	Asköfjärden	308	58.8315	17.6392	8.7	K064	30	No	16.7	Perch	1
2005	Nordic coastal multimesh gillnets	Asköfjärden	308	58.8315	17.6392	8.7	K064	30	No	16.7	Perch	1
2005	Nordic coastal multimesh gillnets	Asköfjärden	308	58.8315	17.6392	8.7	K064	30	No	16.7	Perch	1
2005	Nordic coastal multimesh gillnets	Asköfjärden	308	58.8315	17.6392	8.7	K064	30	No	16.7	Pikeperch	1
2005	Nordic coastal multimesh gillnets	Asköfjärden	308	58.8315	17.6392	8.7	K064	30	No	16.7	Roach	2
2005	Nordic coastal multimesh gillnets	Asköfjärden	308	58.8315	17.6392	8.7	K064	30	No	16.7	Roach	2
2005	Nordic coastal multimesh gillnets	Asköfjärden	308	58.8315	17.6392	8.7	K064	15	No	16.7	Perch	1
2005	Nordic coastal multimesh gillnets	Asköfjärden	308	58.8315	17.6392	8.7	K064	15	No	16.7	Perch	1
2005	Nordic coastal multimesh gillnets	Asköfjärden	308	58.8315	17.6392	8.7	K064	15	No	16.7	Perch	1
2005	Nordic coastal multimesh gillnets	Asköfjärden	308	58.8315	17.6392	8.7	K064	15	No	16.7	Ruffe	3
2005	Nordic coastal multimesh gillnets	Asköfjärden	308	58.8315	17.6392	8.7	K064	15	No	16.7	Ruffe	4
2005	Nordic coastal multimesh gillnets	Asköfjärden	308	58.8315	17.6392	8.7	K064	15	No	16.7	Ruffe	3
2005	Nordic coastal multimesh gillnets	Asköfjärden	308	58.8315	17.6392	8.7	K064	15	No	16.7	Roach	1
2005	Nordic coastal multimesh gillnets	Asköfjärden	308	58.8315	17.6392	8.7	K064	15	No	16.7	Herring	1
2005	Nordic coastal multimesh gillnets	Asköfjärden	308	58.8315	17.6392	8.7	K064	15	No	16.7	Herring	1
2005	Nordic coastal multimesh gillnets	Asköfjärden	308	58.8315	17.6392	8.7	K064	38	No	16.7	Flounder	1
2005	Nordic coastal multimesh gillnets	Asköfjärden	308	58.8315	17.6392	8.7	K064	38	No	16.7	Flounder	1
2005	Nordic coastal multimesh gillnets	Asköfjärden	308	58.8315	17.6392	8.7	K064	10	No	16.7	Ruffe	1
2005	Nordic coastal multimesh gillnets	Asköfjärden	308	58.8315	17.6392	8.7	K064	12	No	16.7	Perch	2
2005	Nordic coastal multimesh gillnets	Asköfjärden	308	58.8315	17.6392	8.7	K064	12	No	16.7	Ruffe	2
2005	Nordic coastal multimesh gillnets	Asköfjärden	308	58.8315	17.6392	8.7	K064	12	No	16.7	Ruffe	3
2005	Nordic coastal multimesh gillnets	Asköfjärden	308	58.8315	17.6392	8.7	K064	12	No	16.7	Ruffe	1
2005	Nordic coastal multimesh gillnets	Asköfjärden	308	58.8315	17.6392	8.7	K064	12	No	16.7	Sprat	1
2005	Nordic coastal multimesh gillnets	Asköfjärden	308	58.8315	17.6392	8.7	K064	12	No	16.7	Sprat	1
2005	Nordic coastal multimesh gillnets	Asköfjärden	308	58.8315	17.6392	8.7	K064	24	No	16.7	Perch	3
2005	Nordic coastal multimesh gillnets	Asköfjärden	308	58.8315	17.6392	8.7	K064	24	No	16.7	Perch	1
2005	Nordic coastal multimesh gillnets	Asköfjärden	308	58.8315	17.6392	8.7	K064	24	No	16.7	Perch	2
2005	Nordic coastal multimesh gillnets	Asköfjärden	308	58.8315	17.6392	8.7	K064	24	No	16.7	Roach	1
2005	Nordic coastal multimesh gillnets	Asköfjärden	308	58.8315	17.6392	8.7	K064	24	No	16.7	Roach	1
2005	Nordic coastal multimesh gillnets	Asköfjärden	308	58.8315	17.6392	8.7	K064	24	No	16.7	Roach	3
2005	Nordic coastal multimesh gillnets	Asköfjärden	308	58.8315	17.6392	8.7	K064	24	No	16.7	Roach	1
2005	Nordic coastal multimesh gillnets	Asköfjärden	308	58.8315	17.6392	8.7	K064	24	No	16.7	Roach	2
2005	Nordic coastal multimesh gillnets	Asköfjärden	308	58.8315	17.6392	8.7	K064	19	No	16.7	Perch	2
2005	Nordic coastal multimesh gillnets	Asköfjärden	308	58.8315	17.6392	8.7	K064	19	No	16.7	Perch	1
2005	Nordic coastal multimesh gillnets	Asköfjärden	308	58.8315	17.6392	8.7	K064	19	No	16.7	Perch	3
2005	Nordic coastal multimesh gillnets	Asköfjärden	308	58.8315	17.6392	8.7	K064	19	No	16.7	Perch	2
2005	Nordic coastal multimesh gillnets	Asköfjärden	308	58.8315	17.6392	8.7	K064	19	No	16.7	Ruffe	1
2005	Nordic coastal multimesh gillnets	Asköfjärden	308	58.8315	17.6392	8.7	K064	19	No	16.7	Ruffe	1
2005	Nordic coastal multimesh gillnets	Asköfjärden	308	58.8315	17.6392	8.7	K064	19	No	16.7	Ruffe	5
2005	Nordic coastal multimesh gillnets	Asköfjärden	308	58.8315	17.6392	8.7	K064	19	No	16.7	Ruffe	2
2005	Nordic coastal multimesh gillnets	Asköfjärden	308	58.8315	17.6392	8.7	K064	19	No	16.7	Ruffe	1
2005	Nordic coastal multimesh gillnets	Asköfjärden	308	58.8315	17.6392	8.7	K064	19	No	16.7	Roach	1
2005	Nordic coastal multimesh gillnets	Asköfjärden	308	58.8315	17.6392	8.7	K064	19	No	16.7	Roach	1
2005	Nordic coastal multimesh gillnets	Asköfjärden	308	58.8315	17.6392	8.7	K064	19	No	16.7	Roach	1
2005	Nordic coastal multimesh gillnets	Asköfjärden	308	58.8315	17.6392	8.7	K064	19	No	16.7	Roach	5
2005	Nordic coastal multimesh gillnets	Asköfjärden	309	58.8348	17.6443	8.5	K064	30	No	16.6	Roach	2
2005	Nordic coastal multimesh gillnets	Asköfjärden	309	58.8348	17.6443	8.5	K064	30	No	16.6	Roach	1
2005	Nordic coastal multimesh gillnets	Asköfjärden	309	58.8348	17.6443	8.5	K064	30	No	16.6	Roach	1
2005	Nordic coastal multimesh gillnets	Asköfjärden	309	58.8348	17.6443	8.5	K064	15	No	16.6	Perch	1
2005	Nordic coastal multimesh gillnets	Asköfjärden	309	58.8348	17.6443	8.5	K064	15	No	16.6	Ruffe	2
2005	Nordic coastal multimesh gillnets	Asköfjärden	309	58.8348	17.6443	8.5	K064	15	No	16.6	Ruffe	3
2005	Nordic coastal multimesh gillnets	Asköfjärden	309	58.8348	17.6443	8.5	K064	15	No	16.6	Ruffe	1
2005	Nordic coastal multimesh gillnets	Asköfjärden	309	58.8348	17.6443	8.5	K064	15	No	16.6	Herring	1
2005	Nordic coastal multimesh gillnets	Asköfjärden	309	58.8348	17.6443	8.5	K064	15	No	16.6	Herring	1
2005	Nordic coastal multimesh gillnets	Asköfjärden	309	58.8348	17.6443	8.5	K064	10	No	16.6	Sprat	6
2005	Nordic coastal multimesh gillnets	Asköfjärden	309	58.8348	17.6443	8.5	K064	10	No	16.6	Sprat	1
2005	Nordic coastal multimesh gillnets	Asköfjärden	309	58.8348	17.6443	8.5	K064	12	No	16.6	Perch	2
2005	Nordic coastal multimesh gillnets	Asköfjärden	309	58.8348	17.6443	8.5	K064	12	No	16.6	Perch	1
2005	Nordic coastal multimesh gillnets	Asköfjärden	309	58.8348	17.6443	8.5	K064	12	No	16.6	Perch	1
2005	Nordic coastal multimesh gillnets	Asköfjärden	309	58.8348	17.6443	8.5	K064	12	No	16.6	Ruffe	2
2005	Nordic coastal multimesh gillnets	Asköfjärden	309	58.8348	17.6443	8.5	K064	12	No	16.6	Ruffe	1
2005	Nordic coastal multimesh gillnets	Asköfjärden	309	58.8348	17.6443	8.5	K064	12	No	16.6	Ruffe	1
2005	Nordic coastal multimesh gillnets	Asköfjärden	309	58.8348	17.6443	8.5	K064	12	No	16.6	Roach	1
2005	Nordic coastal multimesh gillnets	Asköfjärden	309	58.8348	17.6443	8.5	K064	12	No	16.6	Herring	1
2005	Nordic coastal multimesh gillnets	Asköfjärden	309	58.8348	17.6443	8.5	K064	12	No	16.6	Herring	1
2005	Nordic coastal multimesh gillnets	Asköfjärden	309	58.8348	17.6443	8.5	K064	24	No	16.6	Perch	1
2005	Nordic coastal multimesh gillnets	Asköfjärden	309	58.8348	17.6443	8.5	K064	24	No	16.6	Perch	1
2005	Nordic coastal multimesh gillnets	Asköfjärden	309	58.8348	17.6443	8.5	K064	24	No	16.6	Perch	2
2005	Nordic coastal multimesh gillnets	Asköfjärden	309	58.8348	17.6443	8.5	K064	24	No	16.6	Roach	1
2005	Nordic coastal multimesh gillnets	Asköfjärden	309	58.8348	17.6443	8.5	K064	19	No	16.6	Perch	2
2005	Nordic coastal multimesh gillnets	Asköfjärden	309	58.8348	17.6443	8.5	K064	19	No	16.6	Perch	1
2005	Nordic coastal multimesh gillnets	Asköfjärden	309	58.8348	17.6443	8.5	K064	19	No	16.6	Perch	1
2005	Nordic coastal multimesh gillnets	Asköfjärden	309	58.8348	17.6443	8.5	K064	19	No	16.6	Ruffe	2
2005	Nordic coastal multimesh gillnets	Asköfjärden	309	58.8348	17.6443	8.5	K064	19	No	16.6	Roach	1
2005	Nordic coastal multimesh gillnets	Asköfjärden	309	58.8348	17.6443	8.5	K064	19	No	16.6	Roach	2
2005	Nordic coastal multimesh gillnets	Asköfjärden	309	58.8348	17.6443	8.5	K064	19	No	16.6	Roach	3
2005	Nordic coastal multimesh gillnets	Asköfjärden	310	58.836	17.6443	8	K064	30	No	18.1	Perch	2
2005	Nordic coastal multimesh gillnets	Asköfjärden	310	58.836	17.6443	8	K064	30	No	18.1	Perch	1
2005	Nordic coastal multimesh gillnets	Asköfjärden	310	58.836	17.6443	8	K064	30	No	18.1	Perch	1
2005	Nordic coastal multimesh gillnets	Asköfjärden	310	58.836	17.6443	8	K064	30	No	18.1	Roach	1
2005	Nordic coastal multimesh gillnets	Asköfjärden	310	58.836	17.6443	8	K064	15	No	18.1	Perch	1
2005	Nordic coastal multimesh gillnets	Asköfjärden	310	58.836	17.6443	8	K064	15	No	18.1	Perch	1
2005	Nordic coastal multimesh gillnets	Asköfjärden	310	58.836	17.6443	8	K064	15	No	18.1	Perch	1
2005	Nordic coastal multimesh gillnets	Asköfjärden	310	58.836	17.6443	8	K064	15	No	18.1	Ruffe	1
2005	Nordic coastal multimesh gillnets	Asköfjärden	310	58.836	17.6443	8	K064	15	No	18.1	Ruffe	3
2005	Nordic coastal multimesh gillnets	Asköfjärden	310	58.836	17.6443	8	K064	15	No	18.1	Ruffe	2
2005	Nordic coastal multimesh gillnets	Asköfjärden	310	58.836	17.6443	8	K064	15	No	18.1	Sprat	1
2005	Nordic coastal multimesh gillnets	Asköfjärden	310	58.836	17.6443	8	K064	12	No	18.1	Ruffe	1
2005	Nordic coastal multimesh gillnets	Asköfjärden	310	58.836	17.6443	8	K064	12	No	18.1	Sprat	1
2005	Nordic coastal multimesh gillnets	Asköfjärden	310	58.836	17.6443	8	K064	24	No	18.1	Roach	2
2005	Nordic coastal multimesh gillnets	Asköfjärden	310	58.836	17.6443	8	K064	24	No	18.1	Roach	2
2005	Nordic coastal multimesh gillnets	Asköfjärden	310	58.836	17.6443	8	K064	24	No	18.1	Roach	5
2005	Nordic coastal multimesh gillnets	Asköfjärden	310	58.836	17.6443	8	K064	24	No	18.1	Roach	4
2005	Nordic coastal multimesh gillnets	Asköfjärden	310	58.836	17.6443	8	K064	24	No	18.1	Roach	1
2005	Nordic coastal multimesh gillnets	Asköfjärden	310	58.836	17.6443	8	K064	19	No	18.1	Perch	1
2005	Nordic coastal multimesh gillnets	Asköfjärden	310	58.836	17.6443	8	K064	19	No	18.1	Perch	1
2005	Nordic coastal multimesh gillnets	Asköfjärden	310	58.836	17.6443	8	K064	19	No	18.1	Perch	2
2005	Nordic coastal multimesh gillnets	Asköfjärden	310	58.836	17.6443	8	K064	19	No	18.1	Ruffe	1
2005	Nordic coastal multimesh gillnets	Asköfjärden	310	58.836	17.6443	8	K064	19	No	18.1	Ruffe	1
2005	Nordic coastal multimesh gillnets	Asköfjärden	310	58.836	17.6443	8	K064	19	No	18.1	Roach	3
2005	Nordic coastal multimesh gillnets	Asköfjärden	310	58.836	17.6443	8	K064	19	No	18.1	Roach	2
2005	Nordic coastal multimesh gillnets	Asköfjärden	310	58.836	17.6443	8	K064	19	No	18.1	Roach	4
2005	Nordic coastal multimesh gillnets	Asköfjärden	310	58.836	17.6443	8	K064	19	No	18.1	Roach	1
2005	Nordic coastal multimesh gillnets	Asköfjärden	310	58.836	17.6443	8	K064	19	No	18.1	Roach	3
2005	Nordic coastal multimesh gillnets	Asköfjärden	310	58.836	17.6443	8	K064	19	No	18.1	Roach	1
2005	Nordic coastal multimesh gillnets	Asköfjärden	403	58.8293	17.6453	14	K064	30	No	14.8	Perch	1
2005	Nordic coastal multimesh gillnets	Asköfjärden	403	58.8293	17.6453	14	K064	30	No	14.8	Herring	1
2005	Nordic coastal multimesh gillnets	Asköfjärden	403	58.8293	17.6453	14	K064	15	No	14.8	Perch	1
2005	Nordic coastal multimesh gillnets	Asköfjärden	403	58.8293	17.6453	14	K064	15	No	14.8	Ruffe	12
2005	Nordic coastal multimesh gillnets	Asköfjärden	403	58.8293	17.6453	14	K064	15	No	14.8	Ruffe	14
2005	Nordic coastal multimesh gillnets	Asköfjärden	403	58.8293	17.6453	14	K064	15	No	14.8	Ruffe	4
2005	Nordic coastal multimesh gillnets	Asköfjärden	403	58.8293	17.6453	14	K064	15	No	14.8	Herring	1
2005	Nordic coastal multimesh gillnets	Asköfjärden	403	58.8293	17.6453	14	K064	15	No	14.8	Herring	2
2005	Nordic coastal multimesh gillnets	Asköfjärden	403	58.8293	17.6453	14	K064	10	No	14.8	Sprat	3
2005	Nordic coastal multimesh gillnets	Asköfjärden	403	58.8293	17.6453	14	K064	10	No	14.8	Sprat	9
2005	Nordic coastal multimesh gillnets	Asköfjärden	403	58.8293	17.6453	14	K064	10	No	14.8	Sprat	6
2005	Nordic coastal multimesh gillnets	Asköfjärden	403	58.8293	17.6453	14	K064	12	No	14.8	Perch	1
2005	Nordic coastal multimesh gillnets	Asköfjärden	403	58.8293	17.6453	14	K064	12	No	14.8	Sprat	1
2005	Nordic coastal multimesh gillnets	Asköfjärden	403	58.8293	17.6453	14	K064	12	No	14.8	Sprat	1
2005	Nordic coastal multimesh gillnets	Asköfjärden	403	58.8293	17.6453	14	K064	12	No	14.8	Herring	4
2005	Nordic coastal multimesh gillnets	Asköfjärden	403	58.8293	17.6453	14	K064	12	No	14.8	Herring	1
2005	Nordic coastal multimesh gillnets	Asköfjärden	403	58.8293	17.6453	14	K064	12	No	14.8	Herring	1
2005	Nordic coastal multimesh gillnets	Asköfjärden	403	58.8293	17.6453	14	K064	24	No	14.8	Perch	2
2005	Nordic coastal multimesh gillnets	Asköfjärden	403	58.8293	17.6453	14	K064	24	No	14.8	Ruffe	1
2005	Nordic coastal multimesh gillnets	Asköfjärden	403	58.8293	17.6453	14	K064	24	No	14.8	Ruffe	1
2005	Nordic coastal multimesh gillnets	Asköfjärden	403	58.8293	17.6453	14	K064	24	No	14.8	Roach	1
2005	Nordic coastal multimesh gillnets	Asköfjärden	403	58.8293	17.6453	14	K064	24	No	14.8	Roach	1
2005	Nordic coastal multimesh gillnets	Asköfjärden	403	58.8293	17.6453	14	K064	24	No	14.8	Roach	1
2005	Nordic coastal multimesh gillnets	Asköfjärden	403	58.8293	17.6453	14	K064	19	No	14.8	Perch	2
2005	Nordic coastal multimesh gillnets	Asköfjärden	403	58.8293	17.6453	14	K064	19	No	14.8	Perch	1
2005	Nordic coastal multimesh gillnets	Asköfjärden	403	58.8293	17.6453	14	K064	19	No	14.8	Ruffe	1
2005	Nordic coastal multimesh gillnets	Asköfjärden	403	58.8293	17.6453	14	K064	19	No	14.8	Ruffe	4
2005	Nordic coastal multimesh gillnets	Asköfjärden	403	58.8293	17.6453	14	K064	19	No	14.8	Ruffe	6
2005	Nordic coastal multimesh gillnets	Asköfjärden	404	58.8317	17.648	13	K064	15	No	14.6	Perch	1
2005	Nordic coastal multimesh gillnets	Asköfjärden	404	58.8317	17.648	13	K064	15	No	14.6	Perch	2
2005	Nordic coastal multimesh gillnets	Asköfjärden	404	58.8317	17.648	13	K064	15	No	14.6	Perch	3
2005	Nordic coastal multimesh gillnets	Asköfjärden	404	58.8317	17.648	13	K064	15	No	14.6	Perch	1
2005	Nordic coastal multimesh gillnets	Asköfjärden	404	58.8317	17.648	13	K064	15	No	14.6	Perch	1
2005	Nordic coastal multimesh gillnets	Asköfjärden	404	58.8317	17.648	13	K064	15	No	14.6	Ruffe	3
2005	Nordic coastal multimesh gillnets	Asköfjärden	404	58.8317	17.648	13	K064	15	No	14.6	Ruffe	3
2005	Nordic coastal multimesh gillnets	Asköfjärden	404	58.8317	17.648	13	K064	15	No	14.6	Ruffe	2
2005	Nordic coastal multimesh gillnets	Asköfjärden	404	58.8317	17.648	13	K064	15	No	14.6	Ruffe	1
2005	Nordic coastal multimesh gillnets	Asköfjärden	404	58.8317	17.648	13	K064	15	No	14.6	Herring	1
2005	Nordic coastal multimesh gillnets	Asköfjärden	404	58.8317	17.648	13	K064	15	No	14.6	Herring	1
2005	Nordic coastal multimesh gillnets	Asköfjärden	404	58.8317	17.648	13	K064	15	No	14.6	Herring	1
2005	Nordic coastal multimesh gillnets	Asköfjärden	404	58.8317	17.648	13	K064	10	No	14.6	Sprat	2
2005	Nordic coastal multimesh gillnets	Asköfjärden	404	58.8317	17.648	13	K064	10	No	14.6	Sprat	1
2005	Nordic coastal multimesh gillnets	Asköfjärden	404	58.8317	17.648	13	K064	12	No	14.6	Perch	1
2005	Nordic coastal multimesh gillnets	Asköfjärden	404	58.8317	17.648	13	K064	12	No	14.6	Ruffe	1
2005	Nordic coastal multimesh gillnets	Asköfjärden	404	58.8317	17.648	13	K064	12	No	14.6	Ruffe	3
2005	Nordic coastal multimesh gillnets	Asköfjärden	404	58.8317	17.648	13	K064	12	No	14.6	Ruffe	1
2005	Nordic coastal multimesh gillnets	Asköfjärden	404	58.8317	17.648	13	K064	12	No	14.6	Herring	2
2005	Nordic coastal multimesh gillnets	Asköfjärden	404	58.8317	17.648	13	K064	12	No	14.6	Herring	1
2005	Nordic coastal multimesh gillnets	Asköfjärden	404	58.8317	17.648	13	K064	12	No	14.6	Herring	1
2005	Nordic coastal multimesh gillnets	Asköfjärden	404	58.8317	17.648	13	K064	19	No	14.6	Perch	2
2005	Nordic coastal multimesh gillnets	Asköfjärden	404	58.8317	17.648	13	K064	19	No	14.6	Perch	2
2005	Nordic coastal multimesh gillnets	Asköfjärden	404	58.8317	17.648	13	K064	19	No	14.6	Perch	1
2005	Nordic coastal multimesh gillnets	Asköfjärden	404	58.8317	17.648	13	K064	19	No	14.6	Perch	1
2005	Nordic coastal multimesh gillnets	Asköfjärden	404	58.8317	17.648	13	K064	19	No	14.6	Ruffe	1
2005	Nordic coastal multimesh gillnets	Asköfjärden	404	58.8317	17.648	13	K064	19	No	14.6	Roach	1
2005	Nordic coastal multimesh gillnets	Asköfjärden	111	58.8273	17.642	2.9	K064	15	No	17.75	Perch	3
2005	Nordic coastal multimesh gillnets	Asköfjärden	111	58.8273	17.642	2.9	K064	15	No	17.75	Perch	2
2005	Nordic coastal multimesh gillnets	Asköfjärden	111	58.8273	17.642	2.9	K064	15	No	17.75	Perch	1
2005	Nordic coastal multimesh gillnets	Asköfjärden	111	58.8273	17.642	2.9	K064	15	No	17.75	Roach	2
2005	Nordic coastal multimesh gillnets	Asköfjärden	111	58.8273	17.642	2.9	K064	15	No	17.75	Roach	11
2005	Nordic coastal multimesh gillnets	Asköfjärden	111	58.8273	17.642	2.9	K064	15	No	17.75	Roach	6
2005	Nordic coastal multimesh gillnets	Asköfjärden	111	58.8273	17.642	2.9	K064	15	No	17.75	Roach	2
2005	Nordic coastal multimesh gillnets	Asköfjärden	111	58.8273	17.642	2.9	K064	15	No	17.75	Roach	1
2005	Nordic coastal multimesh gillnets	Asköfjärden	111	58.8273	17.642	2.9	K064	38	No	17.75	Roach	1
2005	Nordic coastal multimesh gillnets	Asköfjärden	111	58.8273	17.642	2.9	K064	10	No	17.75	Perch	1
2005	Nordic coastal multimesh gillnets	Asköfjärden	111	58.8273	17.642	2.9	K064	10	No	17.75	Bleak	1
2005	Nordic coastal multimesh gillnets	Asköfjärden	111	58.8273	17.642	2.9	K064	10	No	17.75	Bleak	1
2005	Nordic coastal multimesh gillnets	Asköfjärden	111	58.8273	17.642	2.9	K064	10	No	17.75	Bleak	4
2005	Nordic coastal multimesh gillnets	Asköfjärden	111	58.8273	17.642	2.9	K064	10	No	17.75	Roach	7
2005	Nordic coastal multimesh gillnets	Asköfjärden	111	58.8273	17.642	2.9	K064	10	No	17.75	Roach	7
2005	Nordic coastal multimesh gillnets	Asköfjärden	111	58.8273	17.642	2.9	K064	10	No	17.75	Roach	3
2005	Nordic coastal multimesh gillnets	Asköfjärden	111	58.8273	17.642	2.9	K064	10	No	17.75	Roach	2
2005	Nordic coastal multimesh gillnets	Asköfjärden	111	58.8273	17.642	2.9	K064	10	No	17.75	Herring	1
2005	Nordic coastal multimesh gillnets	Asköfjärden	111	58.8273	17.642	2.9	K064	12	No	17.75	Roach	5
2005	Nordic coastal multimesh gillnets	Asköfjärden	111	58.8273	17.642	2.9	K064	12	No	17.75	Roach	19
2005	Nordic coastal multimesh gillnets	Asköfjärden	111	58.8273	17.642	2.9	K064	12	No	17.75	Roach	4
2005	Nordic coastal multimesh gillnets	Asköfjärden	111	58.8273	17.642	2.9	K064	12	No	17.75	Roach	1
2005	Nordic coastal multimesh gillnets	Asköfjärden	111	58.8273	17.642	2.9	K064	12	No	17.75	Roach	1
2005	Nordic coastal multimesh gillnets	Asköfjärden	111	58.8273	17.642	2.9	K064	24	No	17.75	Perch	2
2005	Nordic coastal multimesh gillnets	Asköfjärden	111	58.8273	17.642	2.9	K064	24	No	17.75	Perch	1
2005	Nordic coastal multimesh gillnets	Asköfjärden	111	58.8273	17.642	2.9	K064	60	No	17.75	Bream	1
2005	Nordic coastal multimesh gillnets	Asköfjärden	111	58.8273	17.642	2.9	K064	19	No	17.75	Perch	2
2005	Nordic coastal multimesh gillnets	Asköfjärden	111	58.8273	17.642	2.9	K064	19	No	17.75	Roach	1
2005	Nordic coastal multimesh gillnets	Asköfjärden	111	58.8273	17.642	2.9	K064	19	No	17.75	Roach	5
2005	Nordic coastal multimesh gillnets	Asköfjärden	111	58.8273	17.642	2.9	K064	19	No	17.75	Roach	2
2005	Nordic coastal multimesh gillnets	Asköfjärden	111	58.8273	17.642	2.9	K064	19	No	17.75	Roach	1
2005	Nordic coastal multimesh gillnets	Asköfjärden	112	58.828	17.6402	2.9	K064	15	No	17.75	Perch	2
2005	Nordic coastal multimesh gillnets	Asköfjärden	112	58.828	17.6402	2.9	K064	15	No	17.75	Perch	1
2005	Nordic coastal multimesh gillnets	Asköfjärden	112	58.828	17.6402	2.9	K064	15	No	17.75	Perch	1
2005	Nordic coastal multimesh gillnets	Asköfjärden	112	58.828	17.6402	2.9	K064	15	No	17.75	Perch	1
2005	Nordic coastal multimesh gillnets	Asköfjärden	112	58.828	17.6402	2.9	K064	15	No	17.75	Ruffe	1
2005	Nordic coastal multimesh gillnets	Asköfjärden	112	58.828	17.6402	2.9	K064	15	No	17.75	Roach	6
2005	Nordic coastal multimesh gillnets	Asköfjärden	112	58.828	17.6402	2.9	K064	15	No	17.75	Roach	7
2005	Nordic coastal multimesh gillnets	Asköfjärden	112	58.828	17.6402	2.9	K064	15	No	17.75	Roach	3
2005	Nordic coastal multimesh gillnets	Asköfjärden	112	58.828	17.6402	2.9	K064	10	No	17.75	Roach	2
2005	Nordic coastal multimesh gillnets	Asköfjärden	112	58.828	17.6402	2.9	K064	12	No	17.75	Perch	1
2005	Nordic coastal multimesh gillnets	Asköfjärden	112	58.828	17.6402	2.9	K064	12	No	17.75	Perch	3
2005	Nordic coastal multimesh gillnets	Asköfjärden	112	58.828	17.6402	2.9	K064	12	No	17.75	Ruffe	1
2005	Nordic coastal multimesh gillnets	Asköfjärden	112	58.828	17.6402	2.9	K064	12	No	17.75	Roach	16
2005	Nordic coastal multimesh gillnets	Asköfjärden	112	58.828	17.6402	2.9	K064	12	No	17.75	Roach	7
2005	Nordic coastal multimesh gillnets	Asköfjärden	112	58.828	17.6402	2.9	K064	12	No	17.75	Roach	1
2005	Nordic coastal multimesh gillnets	Asköfjärden	112	58.828	17.6402	2.9	K064	24	No	17.75	Perch	1
2005	Nordic coastal multimesh gillnets	Asköfjärden	112	58.828	17.6402	2.9	K064	24	No	17.75	Perch	1
2005	Nordic coastal multimesh gillnets	Asköfjärden	112	58.828	17.6402	2.9	K064	24	No	17.75	Perch	3
2005	Nordic coastal multimesh gillnets	Asköfjärden	112	58.828	17.6402	2.9	K064	24	No	17.75	Perch	1
2005	Nordic coastal multimesh gillnets	Asköfjärden	112	58.828	17.6402	2.9	K064	19	No	17.75	Perch	2
2005	Nordic coastal multimesh gillnets	Asköfjärden	112	58.828	17.6402	2.9	K064	19	No	17.75	Perch	1
2005	Nordic coastal multimesh gillnets	Asköfjärden	112	58.828	17.6402	2.9	K064	19	No	17.75	Perch	1
2005	Nordic coastal multimesh gillnets	Asköfjärden	112	58.828	17.6402	2.9	K064	19	No	17.75	Roach	3
2005	Nordic coastal multimesh gillnets	Asköfjärden	114	58.8282	17.6342	2.9	K064	15	No	17.75	Roach	1
2005	Nordic coastal multimesh gillnets	Asköfjärden	114	58.8282	17.6342	2.9	K064	15	No	17.75	Roach	6
2005	Nordic coastal multimesh gillnets	Asköfjärden	114	58.8282	17.6342	2.9	K064	15	No	17.75	Roach	8
2005	Nordic coastal multimesh gillnets	Asköfjärden	114	58.8282	17.6342	2.9	K064	15	No	17.75	Roach	1
2005	Nordic coastal multimesh gillnets	Asköfjärden	114	58.8282	17.6342	2.9	K064	15	No	17.75	Herring	1
2005	Nordic coastal multimesh gillnets	Asköfjärden	114	58.8282	17.6342	2.9	K064	15	No	17.75	Herring	1
2005	Nordic coastal multimesh gillnets	Asköfjärden	114	58.8282	17.6342	2.9	K064	10	No	17.75	Bleak	2
2005	Nordic coastal multimesh gillnets	Asköfjärden	114	58.8282	17.6342	2.9	K064	10	No	17.75	Bleak	3
2005	Nordic coastal multimesh gillnets	Asköfjärden	114	58.8282	17.6342	2.9	K064	10	No	17.75	Bleak	3
2005	Nordic coastal multimesh gillnets	Asköfjärden	114	58.8282	17.6342	2.9	K064	10	No	17.75	Roach	4
2005	Nordic coastal multimesh gillnets	Asköfjärden	114	58.8282	17.6342	2.9	K064	10	No	17.75	Roach	1
2005	Nordic coastal multimesh gillnets	Asköfjärden	114	58.8282	17.6342	2.9	K064	10	No	17.75	Roach	1
2005	Nordic coastal multimesh gillnets	Asköfjärden	114	58.8282	17.6342	2.9	K064	10	No	17.75	Sprat	1
2005	Nordic coastal multimesh gillnets	Asköfjärden	114	58.8282	17.6342	2.9	K064	48	No	17.75	Flounder	1
2005	Nordic coastal multimesh gillnets	Asköfjärden	114	58.8282	17.6342	2.9	K064	48	No	17.75	Flounder	1
2005	Nordic coastal multimesh gillnets	Asköfjärden	114	58.8282	17.6342	2.9	K064	12	No	17.75	Perch	1
2005	Nordic coastal multimesh gillnets	Asköfjärden	114	58.8282	17.6342	2.9	K064	12	No	17.75	Perch	1
2005	Nordic coastal multimesh gillnets	Asköfjärden	114	58.8282	17.6342	2.9	K064	12	No	17.75	Roach	19
2005	Nordic coastal multimesh gillnets	Asköfjärden	114	58.8282	17.6342	2.9	K064	12	No	17.75	Roach	5
2005	Nordic coastal multimesh gillnets	Asköfjärden	114	58.8282	17.6342	2.9	K064	12	No	17.75	Herring	1
2005	Nordic coastal multimesh gillnets	Asköfjärden	114	58.8282	17.6342	2.9	K064	24	No	17.75	Perch	2
2005	Nordic coastal multimesh gillnets	Asköfjärden	114	58.8282	17.6342	2.9	K064	24	No	17.75	Perch	1
2005	Nordic coastal multimesh gillnets	Asköfjärden	114	58.8282	17.6342	2.9	K064	24	No	17.75	Perch	1
2005	Nordic coastal multimesh gillnets	Asköfjärden	114	58.8282	17.6342	2.9	K064	60	No	17.75	Bream	1
2005	Nordic coastal multimesh gillnets	Asköfjärden	114	58.8282	17.6342	2.9	K064	60	No	17.75	Flounder	1
2005	Nordic coastal multimesh gillnets	Asköfjärden	114	58.8282	17.6342	2.9	K064	19	No	17.75	Perch	2
2005	Nordic coastal multimesh gillnets	Asköfjärden	114	58.8282	17.6342	2.9	K064	19	No	17.75	Perch	5
2005	Nordic coastal multimesh gillnets	Asköfjärden	114	58.8282	17.6342	2.9	K064	19	No	17.75	Perch	4
2005	Nordic coastal multimesh gillnets	Asköfjärden	114	58.8282	17.6342	2.9	K064	19	No	17.75	Perch	1
2005	Nordic coastal multimesh gillnets	Asköfjärden	114	58.8282	17.6342	2.9	K064	19	No	17.75	Perch	2
2005	Nordic coastal multimesh gillnets	Asköfjärden	114	58.8282	17.6342	2.9	K064	19	No	17.75	Roach	2
2005	Nordic coastal multimesh gillnets	Asköfjärden	114	58.8282	17.6342	2.9	K064	19	No	17.75	Roach	1
2005	Nordic coastal multimesh gillnets	Asköfjärden	114	58.8282	17.6342	2.9	K064	19	No	17.75	Roach	1
2005	Nordic coastal multimesh gillnets	Asköfjärden	213	58.8292	17.6373	5	K064	30	No	17.55	Perch	2
2005	Nordic coastal multimesh gillnets	Asköfjärden	213	58.8292	17.6373	5	K064	30	No	17.55	Flounder	1
2005	Nordic coastal multimesh gillnets	Asköfjärden	213	58.8292	17.6373	5	K064	15	No	17.55	Perch	2
2005	Nordic coastal multimesh gillnets	Asköfjärden	213	58.8292	17.6373	5	K064	15	No	17.55	Perch	3
2005	Nordic coastal multimesh gillnets	Asköfjärden	213	58.8292	17.6373	5	K064	15	No	17.55	Perch	1
2005	Nordic coastal multimesh gillnets	Asköfjärden	213	58.8292	17.6373	5	K064	15	No	17.55	Perch	1
2005	Nordic coastal multimesh gillnets	Asköfjärden	213	58.8292	17.6373	5	K064	15	No	17.55	Perch	1
2005	Nordic coastal multimesh gillnets	Asköfjärden	213	58.8292	17.6373	5	K064	15	No	17.55	Roach	1
2005	Nordic coastal multimesh gillnets	Asköfjärden	213	58.8292	17.6373	5	K064	15	No	17.55	Roach	10
2005	Nordic coastal multimesh gillnets	Asköfjärden	213	58.8292	17.6373	5	K064	15	No	17.55	Roach	12
2005	Nordic coastal multimesh gillnets	Asköfjärden	213	58.8292	17.6373	5	K064	15	No	17.55	Roach	9
2005	Nordic coastal multimesh gillnets	Asköfjärden	213	58.8292	17.6373	5	K064	10	No	17.55	Roach	2
2005	Nordic coastal multimesh gillnets	Asköfjärden	213	58.8292	17.6373	5	K064	12	No	17.55	Perch	7
2005	Nordic coastal multimesh gillnets	Asköfjärden	213	58.8292	17.6373	5	K064	12	No	17.55	Perch	2
2005	Nordic coastal multimesh gillnets	Asköfjärden	213	58.8292	17.6373	5	K064	12	No	17.55	Roach	7
2005	Nordic coastal multimesh gillnets	Asköfjärden	213	58.8292	17.6373	5	K064	12	No	17.55	Roach	1
2005	Nordic coastal multimesh gillnets	Asköfjärden	213	58.8292	17.6373	5	K064	12	No	17.55	Roach	3
2005	Nordic coastal multimesh gillnets	Asköfjärden	213	58.8292	17.6373	5	K064	12	No	17.55	Roach	1
2005	Nordic coastal multimesh gillnets	Asköfjärden	213	58.8292	17.6373	5	K064	24	No	17.55	Perch	1
2005	Nordic coastal multimesh gillnets	Asköfjärden	213	58.8292	17.6373	5	K064	24	No	17.55	Perch	4
2005	Nordic coastal multimesh gillnets	Asköfjärden	213	58.8292	17.6373	5	K064	24	No	17.55	Perch	1
2005	Nordic coastal multimesh gillnets	Asköfjärden	213	58.8292	17.6373	5	K064	19	No	17.55	Perch	1
2005	Nordic coastal multimesh gillnets	Asköfjärden	213	58.8292	17.6373	5	K064	19	No	17.55	Perch	4
2005	Nordic coastal multimesh gillnets	Asköfjärden	213	58.8292	17.6373	5	K064	19	No	17.55	Perch	1
2005	Nordic coastal multimesh gillnets	Asköfjärden	213	58.8292	17.6373	5	K064	19	No	17.55	Perch	3
2005	Nordic coastal multimesh gillnets	Asköfjärden	213	58.8292	17.6373	5	K064	19	No	17.55	Roach	3
2005	Nordic coastal multimesh gillnets	Asköfjärden	213	58.8292	17.6373	5	K064	19	No	17.55	Roach	5
2005	Nordic coastal multimesh gillnets	Asköfjärden	213	58.8292	17.6373	5	K064	19	No	17.55	Roach	1
2005	Nordic coastal multimesh gillnets	Asköfjärden	213	58.8292	17.6373	5	K064	19	No	17.55	Roach	1
2005	Nordic coastal multimesh gillnets	Asköfjärden	116	58.8308	17.6303	2.7	K064	30	No	16.8	Perch	1
2005	Nordic coastal multimesh gillnets	Asköfjärden	116	58.8308	17.6303	2.7	K064	15	No	16.8	Perch	1
2005	Nordic coastal multimesh gillnets	Asköfjärden	116	58.8308	17.6303	2.7	K064	15	No	16.8	Perch	3
2005	Nordic coastal multimesh gillnets	Asköfjärden	116	58.8308	17.6303	2.7	K064	15	No	16.8	Perch	1
2005	Nordic coastal multimesh gillnets	Asköfjärden	116	58.8308	17.6303	2.7	K064	15	No	16.8	Perch	1
2005	Nordic coastal multimesh gillnets	Asköfjärden	116	58.8308	17.6303	2.7	K064	15	No	16.8	Perch	1
2005	Nordic coastal multimesh gillnets	Asköfjärden	116	58.8308	17.6303	2.7	K064	15	No	16.8	Roach	2
2005	Nordic coastal multimesh gillnets	Asköfjärden	116	58.8308	17.6303	2.7	K064	15	No	16.8	Roach	14
2005	Nordic coastal multimesh gillnets	Asköfjärden	116	58.8308	17.6303	2.7	K064	15	No	16.8	Roach	14
2005	Nordic coastal multimesh gillnets	Asköfjärden	116	58.8308	17.6303	2.7	K064	15	No	16.8	Roach	6
2005	Nordic coastal multimesh gillnets	Asköfjärden	116	58.8308	17.6303	2.7	K064	10	No	16.8	Bleak	1
2005	Nordic coastal multimesh gillnets	Asköfjärden	116	58.8308	17.6303	2.7	K064	12	No	16.8	Perch	2
2005	Nordic coastal multimesh gillnets	Asköfjärden	116	58.8308	17.6303	2.7	K064	12	No	16.8	Pike	1
2005	Nordic coastal multimesh gillnets	Asköfjärden	116	58.8308	17.6303	2.7	K064	12	No	16.8	Roach	23
2005	Nordic coastal multimesh gillnets	Asköfjärden	116	58.8308	17.6303	2.7	K064	12	No	16.8	Roach	4
2005	Nordic coastal multimesh gillnets	Asköfjärden	116	58.8308	17.6303	2.7	K064	12	No	16.8	Roach	2
2005	Nordic coastal multimesh gillnets	Asköfjärden	116	58.8308	17.6303	2.7	K064	12	No	16.8	Roach	1
2005	Nordic coastal multimesh gillnets	Asköfjärden	116	58.8308	17.6303	2.7	K064	24	No	16.8	Perch	2
2005	Nordic coastal multimesh gillnets	Asköfjärden	116	58.8308	17.6303	2.7	K064	24	No	16.8	Perch	1
2005	Nordic coastal multimesh gillnets	Asköfjärden	116	58.8308	17.6303	2.7	K064	19	No	16.8	Perch	2
2005	Nordic coastal multimesh gillnets	Asköfjärden	116	58.8308	17.6303	2.7	K064	19	No	16.8	Perch	2
2005	Nordic coastal multimesh gillnets	Asköfjärden	116	58.8308	17.6303	2.7	K064	19	No	16.8	Perch	1
2005	Nordic coastal multimesh gillnets	Asköfjärden	116	58.8308	17.6303	2.7	K064	19	No	16.8	Perch	4
2005	Nordic coastal multimesh gillnets	Asköfjärden	116	58.8308	17.6303	2.7	K064	19	No	16.8	Perch	1
2005	Nordic coastal multimesh gillnets	Asköfjärden	116	58.8308	17.6303	2.7	K064	19	No	16.8	Roach	4
2005	Nordic coastal multimesh gillnets	Asköfjärden	116	58.8308	17.6303	2.7	K064	19	No	16.8	Roach	10
2005	Nordic coastal multimesh gillnets	Asköfjärden	116	58.8308	17.6303	2.7	K064	19	No	16.8	Roach	6
2005	Nordic coastal multimesh gillnets	Asköfjärden	116	58.8308	17.6303	2.7	K064	19	No	16.8	Roach	1
2005	Nordic coastal multimesh gillnets	Asköfjärden	215	58.8293	17.633	5	K064	30	No	16.35	Perch	1
2005	Nordic coastal multimesh gillnets	Asköfjärden	215	58.8293	17.633	5	K064	30	No	16.35	Perch	1
2005	Nordic coastal multimesh gillnets	Asköfjärden	215	58.8293	17.633	5	K064	15	No	16.35	Perch	1
2005	Nordic coastal multimesh gillnets	Asköfjärden	215	58.8293	17.633	5	K064	15	No	16.35	Perch	1
2005	Nordic coastal multimesh gillnets	Asköfjärden	215	58.8293	17.633	5	K064	15	No	16.35	Perch	1
2005	Nordic coastal multimesh gillnets	Asköfjärden	215	58.8293	17.633	5	K064	15	No	16.35	Perch	1
2005	Nordic coastal multimesh gillnets	Asköfjärden	215	58.8293	17.633	5	K064	15	No	16.35	Perch	1
2005	Nordic coastal multimesh gillnets	Asköfjärden	215	58.8293	17.633	5	K064	15	No	16.35	Perch	1
2005	Nordic coastal multimesh gillnets	Asköfjärden	215	58.8293	17.633	5	K064	15	No	16.35	Roach	1
2005	Nordic coastal multimesh gillnets	Asköfjärden	215	58.8293	17.633	5	K064	15	No	16.35	Roach	11
2005	Nordic coastal multimesh gillnets	Asköfjärden	215	58.8293	17.633	5	K064	15	No	16.35	Roach	15
2005	Nordic coastal multimesh gillnets	Asköfjärden	215	58.8293	17.633	5	K064	15	No	16.35	Roach	2
2005	Nordic coastal multimesh gillnets	Asköfjärden	215	58.8293	17.633	5	K064	10	No	16.35	Perch	1
2005	Nordic coastal multimesh gillnets	Asköfjärden	215	58.8293	17.633	5	K064	48	No	16.35	Flounder	1
2005	Nordic coastal multimesh gillnets	Asköfjärden	215	58.8293	17.633	5	K064	12	No	16.35	Perch	1
2005	Nordic coastal multimesh gillnets	Asköfjärden	215	58.8293	17.633	5	K064	12	No	16.35	Perch	5
2005	Nordic coastal multimesh gillnets	Asköfjärden	215	58.8293	17.633	5	K064	12	No	16.35	Perch	1
2005	Nordic coastal multimesh gillnets	Asköfjärden	215	58.8293	17.633	5	K064	12	No	16.35	Ruffe	1
2005	Nordic coastal multimesh gillnets	Asköfjärden	215	58.8293	17.633	5	K064	12	No	16.35	Ruffe	5
2005	Nordic coastal multimesh gillnets	Asköfjärden	215	58.8293	17.633	5	K064	12	No	16.35	Roach	16
2005	Nordic coastal multimesh gillnets	Asköfjärden	215	58.8293	17.633	5	K064	12	No	16.35	Roach	4
2005	Nordic coastal multimesh gillnets	Asköfjärden	215	58.8293	17.633	5	K064	24	No	16.35	Perch	1
2005	Nordic coastal multimesh gillnets	Asköfjärden	215	58.8293	17.633	5	K064	24	No	16.35	Perch	4
2005	Nordic coastal multimesh gillnets	Asköfjärden	215	58.8293	17.633	5	K064	24	No	16.35	Perch	1
2005	Nordic coastal multimesh gillnets	Asköfjärden	215	58.8293	17.633	5	K064	24	No	16.35	Perch	1
2005	Nordic coastal multimesh gillnets	Asköfjärden	215	58.8293	17.633	5	K064	24	No	16.35	Roach	1
2005	Nordic coastal multimesh gillnets	Asköfjärden	215	58.8293	17.633	5	K064	19	No	16.35	Perch	1
2005	Nordic coastal multimesh gillnets	Asköfjärden	215	58.8293	17.633	5	K064	19	No	16.35	Perch	5
2005	Nordic coastal multimesh gillnets	Asköfjärden	215	58.8293	17.633	5	K064	19	No	16.35	Perch	5
2005	Nordic coastal multimesh gillnets	Asköfjärden	215	58.8293	17.633	5	K064	19	No	16.35	Perch	2
2005	Nordic coastal multimesh gillnets	Asköfjärden	215	58.8293	17.633	5	K064	19	No	16.35	Perch	2
2005	Nordic coastal multimesh gillnets	Asköfjärden	215	58.8293	17.633	5	K064	19	No	16.35	Perch	1
2005	Nordic coastal multimesh gillnets	Asköfjärden	215	58.8293	17.633	5	K064	19	No	16.35	Roach	1
2005	Nordic coastal multimesh gillnets	Asköfjärden	215	58.8293	17.633	5	K064	19	No	16.35	Roach	5
2005	Nordic coastal multimesh gillnets	Asköfjärden	215	58.8293	17.633	5	K064	19	No	16.35	Roach	2
2005	Nordic coastal multimesh gillnets	Asköfjärden	215	58.8293	17.633	5	K064	19	No	16.35	Roach	1
2005	Nordic coastal multimesh gillnets	Asköfjärden	317	58.8445	17.6335	8	K064	30	No	15	Perch	1
2005	Nordic coastal multimesh gillnets	Asköfjärden	317	58.8445	17.6335	8	K064	30	No	15	Perch	1
2005	Nordic coastal multimesh gillnets	Asköfjärden	317	58.8445	17.6335	8	K064	30	No	15	Pikeperch	1
2005	Nordic coastal multimesh gillnets	Asköfjärden	317	58.8445	17.6335	8	K064	30	No	15	Pikeperch	1
2005	Nordic coastal multimesh gillnets	Asköfjärden	317	58.8445	17.6335	8	K064	30	No	15	Roach	1
2005	Nordic coastal multimesh gillnets	Asköfjärden	317	58.8445	17.6335	8	K064	15	No	15	Perch	1
2005	Nordic coastal multimesh gillnets	Asköfjärden	317	58.8445	17.6335	8	K064	15	No	15	Perch	8
2005	Nordic coastal multimesh gillnets	Asköfjärden	317	58.8445	17.6335	8	K064	15	No	15	Perch	2
2005	Nordic coastal multimesh gillnets	Asköfjärden	317	58.8445	17.6335	8	K064	15	No	15	Perch	1
2005	Nordic coastal multimesh gillnets	Asköfjärden	317	58.8445	17.6335	8	K064	15	No	15	Perch	1
2005	Nordic coastal multimesh gillnets	Asköfjärden	317	58.8445	17.6335	8	K064	15	No	15	Ruffe	5
2005	Nordic coastal multimesh gillnets	Asköfjärden	317	58.8445	17.6335	8	K064	15	No	15	Roach	1
2005	Nordic coastal multimesh gillnets	Asköfjärden	317	58.8445	17.6335	8	K064	15	No	15	Roach	1
2005	Nordic coastal multimesh gillnets	Asköfjärden	317	58.8445	17.6335	8	K064	38	No	15	Perch	1
2005	Nordic coastal multimesh gillnets	Asköfjärden	317	58.8445	17.6335	8	K064	38	No	15	Roach	1
2005	Nordic coastal multimesh gillnets	Asköfjärden	317	58.8445	17.6335	8	K064	38	No	15	Roach	1
2005	Nordic coastal multimesh gillnets	Asköfjärden	317	58.8445	17.6335	8	K064	38	No	15	Roach	2
2005	Nordic coastal multimesh gillnets	Asköfjärden	317	58.8445	17.6335	8	K064	48	No	15	Roach	1
2005	Nordic coastal multimesh gillnets	Asköfjärden	317	58.8445	17.6335	8	K064	12	No	15	Perch	3
2005	Nordic coastal multimesh gillnets	Asköfjärden	317	58.8445	17.6335	8	K064	12	No	15	Perch	8
2005	Nordic coastal multimesh gillnets	Asköfjärden	317	58.8445	17.6335	8	K064	12	No	15	Perch	1
2005	Nordic coastal multimesh gillnets	Asköfjärden	317	58.8445	17.6335	8	K064	12	No	15	Ruffe	1
2005	Nordic coastal multimesh gillnets	Asköfjärden	317	58.8445	17.6335	8	K064	12	No	15	Ruffe	2
2005	Nordic coastal multimesh gillnets	Asköfjärden	317	58.8445	17.6335	8	K064	12	No	15	Roach	1
2005	Nordic coastal multimesh gillnets	Asköfjärden	317	58.8445	17.6335	8	K064	24	No	15	Perch	4
2005	Nordic coastal multimesh gillnets	Asköfjärden	317	58.8445	17.6335	8	K064	24	No	15	Perch	2
2005	Nordic coastal multimesh gillnets	Asköfjärden	317	58.8445	17.6335	8	K064	24	No	15	Perch	1
2005	Nordic coastal multimesh gillnets	Asköfjärden	317	58.8445	17.6335	8	K064	24	No	15	Perch	1
2005	Nordic coastal multimesh gillnets	Asköfjärden	317	58.8445	17.6335	8	K064	24	No	15	Perch	1
2005	Nordic coastal multimesh gillnets	Asköfjärden	317	58.8445	17.6335	8	K064	24	No	15	Pikeperch	1
2005	Nordic coastal multimesh gillnets	Asköfjärden	317	58.8445	17.6335	8	K064	24	No	15	Pikeperch	1
2005	Nordic coastal multimesh gillnets	Asköfjärden	317	58.8445	17.6335	8	K064	24	No	15	Pikeperch	1
2005	Nordic coastal multimesh gillnets	Asköfjärden	317	58.8445	17.6335	8	K064	24	No	15	Roach	3
2005	Nordic coastal multimesh gillnets	Asköfjärden	317	58.8445	17.6335	8	K064	24	No	15	Roach	3
2005	Nordic coastal multimesh gillnets	Asköfjärden	317	58.8445	17.6335	8	K064	24	No	15	Roach	1
2005	Nordic coastal multimesh gillnets	Asköfjärden	317	58.8445	17.6335	8	K064	60	No	15	Flounder	1
2005	Nordic coastal multimesh gillnets	Asköfjärden	317	58.8445	17.6335	8	K064	19	No	15	Perch	2
2005	Nordic coastal multimesh gillnets	Asköfjärden	317	58.8445	17.6335	8	K064	19	No	15	Perch	5
2005	Nordic coastal multimesh gillnets	Asköfjärden	317	58.8445	17.6335	8	K064	19	No	15	Perch	2
2005	Nordic coastal multimesh gillnets	Asköfjärden	317	58.8445	17.6335	8	K064	19	No	15	Perch	2
2005	Nordic coastal multimesh gillnets	Asköfjärden	317	58.8445	17.6335	8	K064	19	No	15	Perch	1
2005	Nordic coastal multimesh gillnets	Asköfjärden	317	58.8445	17.6335	8	K064	19	No	15	Perch	1
2005	Nordic coastal multimesh gillnets	Asköfjärden	317	58.8445	17.6335	8	K064	19	No	15	Perch	2
2005	Nordic coastal multimesh gillnets	Asköfjärden	317	58.8445	17.6335	8	K064	19	No	15	Pikeperch	1
2005	Nordic coastal multimesh gillnets	Asköfjärden	317	58.8445	17.6335	8	K064	19	No	15	Roach	3
2005	Nordic coastal multimesh gillnets	Asköfjärden	317	58.8445	17.6335	8	K064	19	No	15	Roach	7
2005	Nordic coastal multimesh gillnets	Asköfjärden	317	58.8445	17.6335	8	K064	19	No	15	Roach	3
2005	Nordic coastal multimesh gillnets	Asköfjärden	317	58.8445	17.6335	8	K064	19	No	15	Roach	1
2005	Nordic coastal multimesh gillnets	Asköfjärden	318	58.8337	17.6323	8	K064	30	No	15	Pikeperch	2
2005	Nordic coastal multimesh gillnets	Asköfjärden	318	58.8337	17.6323	8	K064	30	No	15	Pikeperch	1
2005	Nordic coastal multimesh gillnets	Asköfjärden	318	58.8337	17.6323	8	K064	15	No	15	Perch	1
2005	Nordic coastal multimesh gillnets	Asköfjärden	318	58.8337	17.6323	8	K064	15	No	15	Ruffe	2
2005	Nordic coastal multimesh gillnets	Asköfjärden	318	58.8337	17.6323	8	K064	15	No	15	Ruffe	1
2005	Nordic coastal multimesh gillnets	Asköfjärden	318	58.8337	17.6323	8	K064	10	No	15	Perch	1
2005	Nordic coastal multimesh gillnets	Asköfjärden	318	58.8337	17.6323	8	K064	12	No	15	Perch	2
2005	Nordic coastal multimesh gillnets	Asköfjärden	318	58.8337	17.6323	8	K064	12	No	15	Perch	1
2005	Nordic coastal multimesh gillnets	Asköfjärden	318	58.8337	17.6323	8	K064	12	No	15	Perch	1
2005	Nordic coastal multimesh gillnets	Asköfjärden	318	58.8337	17.6323	8	K064	12	No	15	Perch	1
2005	Nordic coastal multimesh gillnets	Asköfjärden	318	58.8337	17.6323	8	K064	12	No	15	Perch	1
2005	Nordic coastal multimesh gillnets	Asköfjärden	318	58.8337	17.6323	8	K064	12	No	15	Ruffe	5
2005	Nordic coastal multimesh gillnets	Asköfjärden	318	58.8337	17.6323	8	K064	12	No	15	Ruffe	10
2005	Nordic coastal multimesh gillnets	Asköfjärden	318	58.8337	17.6323	8	K064	12	No	15	Ruffe	3
2005	Nordic coastal multimesh gillnets	Asköfjärden	318	58.8337	17.6323	8	K064	12	No	15	Ruffe	2
2005	Nordic coastal multimesh gillnets	Asköfjärden	318	58.8337	17.6323	8	K064	12	No	15	Roach	2
2005	Nordic coastal multimesh gillnets	Asköfjärden	318	58.8337	17.6323	8	K064	24	No	15	Perch	1
2005	Nordic coastal multimesh gillnets	Asköfjärden	318	58.8337	17.6323	8	K064	24	No	15	Perch	2
2005	Nordic coastal multimesh gillnets	Asköfjärden	318	58.8337	17.6323	8	K064	24	No	15	Pikeperch	1
2005	Nordic coastal multimesh gillnets	Asköfjärden	318	58.8337	17.6323	8	K064	24	No	15	Roach	1
2005	Nordic coastal multimesh gillnets	Asköfjärden	318	58.8337	17.6323	8	K064	24	No	15	Roach	6
2005	Nordic coastal multimesh gillnets	Asköfjärden	318	58.8337	17.6323	8	K064	24	No	15	Roach	1
2005	Nordic coastal multimesh gillnets	Asköfjärden	318	58.8337	17.6323	8	K064	24	No	15	Roach	1
2005	Nordic coastal multimesh gillnets	Asköfjärden	318	58.8337	17.6323	8	K064	24	No	15	Roach	1
2005	Nordic coastal multimesh gillnets	Asköfjärden	318	58.8337	17.6323	8	K064	19	No	15	Perch	2
2005	Nordic coastal multimesh gillnets	Asköfjärden	318	58.8337	17.6323	8	K064	19	No	15	Perch	1
2005	Nordic coastal multimesh gillnets	Asköfjärden	318	58.8337	17.6323	8	K064	19	No	15	Perch	1
2005	Nordic coastal multimesh gillnets	Asköfjärden	318	58.8337	17.6323	8	K064	19	No	15	Roach	2
2005	Nordic coastal multimesh gillnets	Asköfjärden	318	58.8337	17.6323	8	K064	19	No	15	Roach	1
2005	Nordic coastal multimesh gillnets	Asköfjärden	120	58.8338	17.627	2.9	K064	30	No	16.25	Flounder	1
2005	Nordic coastal multimesh gillnets	Asköfjärden	120	58.8338	17.627	2.9	K064	15	No	16.25	Perch	3
2005	Nordic coastal multimesh gillnets	Asköfjärden	120	58.8338	17.627	2.9	K064	15	No	16.25	Perch	1
2005	Nordic coastal multimesh gillnets	Asköfjärden	120	58.8338	17.627	2.9	K064	15	No	16.25	Roach	6
2005	Nordic coastal multimesh gillnets	Asköfjärden	120	58.8338	17.627	2.9	K064	15	No	16.25	Roach	6
2005	Nordic coastal multimesh gillnets	Asköfjärden	120	58.8338	17.627	2.9	K064	15	No	16.25	Roach	4
2005	Nordic coastal multimesh gillnets	Asköfjärden	120	58.8338	17.627	2.9	K064	10	No	16.25	Roach	2
2005	Nordic coastal multimesh gillnets	Asköfjärden	120	58.8338	17.627	2.9	K064	10	No	16.25	Roach	1
2005	Nordic coastal multimesh gillnets	Asköfjärden	120	58.8338	17.627	2.9	K064	12	No	16.25	Perch	1
2005	Nordic coastal multimesh gillnets	Asköfjärden	120	58.8338	17.627	2.9	K064	12	No	16.25	Perch	2
2005	Nordic coastal multimesh gillnets	Asköfjärden	120	58.8338	17.627	2.9	K064	12	No	16.25	Roach	6
2005	Nordic coastal multimesh gillnets	Asköfjärden	120	58.8338	17.627	2.9	K064	12	No	16.25	Roach	2
2005	Nordic coastal multimesh gillnets	Asköfjärden	120	58.8338	17.627	2.9	K064	12	No	16.25	Roach	1
2005	Nordic coastal multimesh gillnets	Asköfjärden	120	58.8338	17.627	2.9	K064	12	No	16.25	Sprat	1
2005	Nordic coastal multimesh gillnets	Asköfjärden	120	58.8338	17.627	2.9	K064	12	No	16.25	Sprat	1
2005	Nordic coastal multimesh gillnets	Asköfjärden	120	58.8338	17.627	2.9	K064	24	No	16.25	Perch	1
2005	Nordic coastal multimesh gillnets	Asköfjärden	120	58.8338	17.627	2.9	K064	24	No	16.25	Perch	1
2005	Nordic coastal multimesh gillnets	Asköfjärden	120	58.8338	17.627	2.9	K064	60	No	16.25	Flounder	1
2005	Nordic coastal multimesh gillnets	Asköfjärden	120	58.8338	17.627	2.9	K064	60	No	16.25	Flounder	1
2005	Nordic coastal multimesh gillnets	Asköfjärden	120	58.8338	17.627	2.9	K064	19	No	16.25	Perch	2
2005	Nordic coastal multimesh gillnets	Asköfjärden	120	58.8338	17.627	2.9	K064	19	No	16.25	Perch	2
2005	Nordic coastal multimesh gillnets	Asköfjärden	120	58.8338	17.627	2.9	K064	19	No	16.25	Perch	2
2005	Nordic coastal multimesh gillnets	Asköfjärden	120	58.8338	17.627	2.9	K064	19	No	16.25	Perch	1
2005	Nordic coastal multimesh gillnets	Asköfjärden	120	58.8338	17.627	2.9	K064	19	No	16.25	Roach	3
2005	Nordic coastal multimesh gillnets	Asköfjärden	120	58.8338	17.627	2.9	K064	19	No	16.25	Roach	12
2005	Nordic coastal multimesh gillnets	Asköfjärden	120	58.8338	17.627	2.9	K064	19	No	16.25	Roach	4
2005	Nordic coastal multimesh gillnets	Asköfjärden	120	58.8338	17.627	2.9	K064	19	No	16.25	Roach	2
2005	Nordic coastal multimesh gillnets	Asköfjärden	221	58.8418	17.6197	5	K064	30	No	15.95	Perch	1
2005	Nordic coastal multimesh gillnets	Asköfjärden	221	58.8418	17.6197	5	K064	30	No	15.95	Roach	1
2005	Nordic coastal multimesh gillnets	Asköfjärden	221	58.8418	17.6197	5	K064	15	No	15.95	Perch	1
2005	Nordic coastal multimesh gillnets	Asköfjärden	221	58.8418	17.6197	5	K064	15	No	15.95	Perch	1
2005	Nordic coastal multimesh gillnets	Asköfjärden	221	58.8418	17.6197	5	K064	15	No	15.95	Perch	2
2005	Nordic coastal multimesh gillnets	Asköfjärden	221	58.8418	17.6197	5	K064	15	No	15.95	Perch	3
2005	Nordic coastal multimesh gillnets	Asköfjärden	221	58.8418	17.6197	5	K064	12	No	15.95	Perch	2
2005	Nordic coastal multimesh gillnets	Asköfjärden	221	58.8418	17.6197	5	K064	24	No	15.95	Perch	3
2005	Nordic coastal multimesh gillnets	Asköfjärden	221	58.8418	17.6197	5	K064	24	No	15.95	Perch	1
2005	Nordic coastal multimesh gillnets	Asköfjärden	221	58.8418	17.6197	5	K064	24	No	15.95	Perch	1
2005	Nordic coastal multimesh gillnets	Asköfjärden	221	58.8418	17.6197	5	K064	24	No	15.95	Roach	1
2005	Nordic coastal multimesh gillnets	Asköfjärden	221	58.8418	17.6197	5	K064	24	No	15.95	Roach	1
2005	Nordic coastal multimesh gillnets	Asköfjärden	221	58.8418	17.6197	5	K064	24	No	15.95	Roach	2
2005	Nordic coastal multimesh gillnets	Asköfjärden	221	58.8418	17.6197	5	K064	24	No	15.95	Roach	3
2005	Nordic coastal multimesh gillnets	Asköfjärden	221	58.8418	17.6197	5	K064	19	No	15.95	Perch	1
2005	Nordic coastal multimesh gillnets	Asköfjärden	221	58.8418	17.6197	5	K064	19	No	15.95	Perch	1
2005	Nordic coastal multimesh gillnets	Asköfjärden	221	58.8418	17.6197	5	K064	19	No	15.95	Ruffe	1
2005	Nordic coastal multimesh gillnets	Asköfjärden	221	58.8418	17.6197	5	K064	19	No	15.95	Roach	2
2005	Nordic coastal multimesh gillnets	Asköfjärden	221	58.8418	17.6197	5	K064	19	No	15.95	Roach	2
2005	Nordic coastal multimesh gillnets	Asköfjärden	221	58.8418	17.6197	5	K064	19	No	15.95	Roach	1
2005	Nordic coastal multimesh gillnets	Asköfjärden	221	58.8418	17.6197	5	K064	19	No	15.95	Roach	3
2005	Nordic coastal multimesh gillnets	Asköfjärden	222	58.8353	17.6198	5.7	K064	30	No	15.9	Perch	1
2005	Nordic coastal multimesh gillnets	Asköfjärden	222	58.8353	17.6198	5.7	K064	30	No	15.9	Perch	1
2005	Nordic coastal multimesh gillnets	Asköfjärden	222	58.8353	17.6198	5.7	K064	30	No	15.9	White bream	1
2005	Nordic coastal multimesh gillnets	Asköfjärden	222	58.8353	17.6198	5.7	K064	30	No	15.9	Roach	2
2005	Nordic coastal multimesh gillnets	Asköfjärden	222	58.8353	17.6198	5.7	K064	30	No	15.9	Roach	1
2005	Nordic coastal multimesh gillnets	Asköfjärden	222	58.8353	17.6198	5.7	K064	30	No	15.9	Roach	1
2005	Nordic coastal multimesh gillnets	Asköfjärden	222	58.8353	17.6198	5.7	K064	15	No	15.9	Perch	4
2005	Nordic coastal multimesh gillnets	Asköfjärden	222	58.8353	17.6198	5.7	K064	15	No	15.9	Perch	4
2005	Nordic coastal multimesh gillnets	Asköfjärden	222	58.8353	17.6198	5.7	K064	15	No	15.9	Perch	1
2005	Nordic coastal multimesh gillnets	Asköfjärden	222	58.8353	17.6198	5.7	K064	15	No	15.9	Ruffe	1
2005	Nordic coastal multimesh gillnets	Asköfjärden	222	58.8353	17.6198	5.7	K064	15	No	15.9	Ruffe	1
2005	Nordic coastal multimesh gillnets	Asköfjärden	222	58.8353	17.6198	5.7	K064	38	No	15.9	Turbot	1
2005	Nordic coastal multimesh gillnets	Asköfjärden	222	58.8353	17.6198	5.7	K064	12	No	15.9	Perch	1
2005	Nordic coastal multimesh gillnets	Asköfjärden	222	58.8353	17.6198	5.7	K064	12	No	15.9	Perch	1
2005	Nordic coastal multimesh gillnets	Asköfjärden	222	58.8353	17.6198	5.7	K064	12	No	15.9	Perch	2
2005	Nordic coastal multimesh gillnets	Asköfjärden	222	58.8353	17.6198	5.7	K064	12	No	15.9	Perch	1
2005	Nordic coastal multimesh gillnets	Asköfjärden	222	58.8353	17.6198	5.7	K064	12	No	15.9	Perch	1
2005	Nordic coastal multimesh gillnets	Asköfjärden	222	58.8353	17.6198	5.7	K064	12	No	15.9	Ruffe	1
2005	Nordic coastal multimesh gillnets	Asköfjärden	222	58.8353	17.6198	5.7	K064	12	No	15.9	Ruffe	1
2005	Nordic coastal multimesh gillnets	Asköfjärden	222	58.8353	17.6198	5.7	K064	24	No	15.9	Perch	1
2005	Nordic coastal multimesh gillnets	Asköfjärden	222	58.8353	17.6198	5.7	K064	24	No	15.9	Roach	1
2005	Nordic coastal multimesh gillnets	Asköfjärden	222	58.8353	17.6198	5.7	K064	19	No	15.9	Perch	2
2005	Nordic coastal multimesh gillnets	Asköfjärden	222	58.8353	17.6198	5.7	K064	19	No	15.9	Perch	1
2005	Nordic coastal multimesh gillnets	Asköfjärden	222	58.8353	17.6198	5.7	K064	19	No	15.9	White bream	1
2005	Nordic coastal multimesh gillnets	Asköfjärden	222	58.8353	17.6198	5.7	K064	19	No	15.9	Roach	2
2005	Nordic coastal multimesh gillnets	Asköfjärden	222	58.8353	17.6198	5.7	K064	19	No	15.9	Roach	1
2005	Nordic coastal multimesh gillnets	Asköfjärden	222	58.8353	17.6198	5.7	K064	19	No	15.9	Roach	4
2005	Nordic coastal multimesh gillnets	Asköfjärden	222	58.8353	17.6198	5.7	K064	19	No	15.9	Roach	3
2005	Nordic coastal multimesh gillnets	Asköfjärden	222	58.8353	17.6198	5.7	K064	19	No	15.9	Roach	1
2005	Nordic coastal multimesh gillnets	Asköfjärden	319	58.8355	17.6308	9	K064	30	No	15.85	Perch	1
2005	Nordic coastal multimesh gillnets	Asköfjärden	319	58.8355	17.6308	9	K064	30	No	15.85	Roach	2
2005	Nordic coastal multimesh gillnets	Asköfjärden	319	58.8355	17.6308	9	K064	15	No	15.85	Perch	4
2005	Nordic coastal multimesh gillnets	Asköfjärden	319	58.8355	17.6308	9	K064	15	No	15.85	Perch	4
2005	Nordic coastal multimesh gillnets	Asköfjärden	319	58.8355	17.6308	9	K064	15	No	15.85	Perch	1
2005	Nordic coastal multimesh gillnets	Asköfjärden	319	58.8355	17.6308	9	K064	15	No	15.85	Perch	1
2005	Nordic coastal multimesh gillnets	Asköfjärden	319	58.8355	17.6308	9	K064	15	No	15.85	Perch	1
2005	Nordic coastal multimesh gillnets	Asköfjärden	319	58.8355	17.6308	9	K064	15	No	15.85	Ruffe	7
2005	Nordic coastal multimesh gillnets	Asköfjärden	319	58.8355	17.6308	9	K064	15	No	15.85	Ruffe	7
2005	Nordic coastal multimesh gillnets	Asköfjärden	319	58.8355	17.6308	9	K064	15	No	15.85	Ruffe	2
2005	Nordic coastal multimesh gillnets	Asköfjärden	319	58.8355	17.6308	9	K064	15	No	15.85	Pikeperch	1
2005	Nordic coastal multimesh gillnets	Asköfjärden	319	58.8355	17.6308	9	K064	15	No	15.85	Pikeperch	1
2005	Nordic coastal multimesh gillnets	Asköfjärden	319	58.8355	17.6308	9	K064	15	No	15.85	Roach	2
2005	Nordic coastal multimesh gillnets	Asköfjärden	319	58.8355	17.6308	9	K064	15	No	15.85	Roach	1
2005	Nordic coastal multimesh gillnets	Asköfjärden	319	58.8355	17.6308	9	K064	38	No	15.85	White bream	1
2005	Nordic coastal multimesh gillnets	Asköfjärden	319	58.8355	17.6308	9	K064	38	No	15.85	Ide	1
2005	Nordic coastal multimesh gillnets	Asköfjärden	319	58.8355	17.6308	9	K064	12	No	15.85	Perch	1
2005	Nordic coastal multimesh gillnets	Asköfjärden	319	58.8355	17.6308	9	K064	12	No	15.85	Ruffe	6
2005	Nordic coastal multimesh gillnets	Asköfjärden	319	58.8355	17.6308	9	K064	12	No	15.85	Ruffe	4
2005	Nordic coastal multimesh gillnets	Asköfjärden	319	58.8355	17.6308	9	K064	24	No	15.85	Perch	1
2005	Nordic coastal multimesh gillnets	Asköfjärden	319	58.8355	17.6308	9	K064	24	No	15.85	Perch	1
2005	Nordic coastal multimesh gillnets	Asköfjärden	319	58.8355	17.6308	9	K064	24	No	15.85	Roach	2
2005	Nordic coastal multimesh gillnets	Asköfjärden	319	58.8355	17.6308	9	K064	24	No	15.85	Roach	3
2005	Nordic coastal multimesh gillnets	Asköfjärden	319	58.8355	17.6308	9	K064	24	No	15.85	Roach	2
2005	Nordic coastal multimesh gillnets	Asköfjärden	319	58.8355	17.6308	9	K064	19	No	15.85	Perch	2
2005	Nordic coastal multimesh gillnets	Asköfjärden	319	58.8355	17.6308	9	K064	19	No	15.85	Perch	3
2005	Nordic coastal multimesh gillnets	Asköfjärden	319	58.8355	17.6308	9	K064	19	No	15.85	Perch	2
2005	Nordic coastal multimesh gillnets	Asköfjärden	319	58.8355	17.6308	9	K064	19	No	15.85	Perch	4
2005	Nordic coastal multimesh gillnets	Asköfjärden	319	58.8355	17.6308	9	K064	19	No	15.85	Perch	1
2005	Nordic coastal multimesh gillnets	Asköfjärden	319	58.8355	17.6308	9	K064	19	No	15.85	Ruffe	2
2005	Nordic coastal multimesh gillnets	Asköfjärden	319	58.8355	17.6308	9	K064	19	No	15.85	Ruffe	3
2005	Nordic coastal multimesh gillnets	Asköfjärden	319	58.8355	17.6308	9	K064	19	No	15.85	Roach	6
2005	Nordic coastal multimesh gillnets	Asköfjärden	319	58.8355	17.6308	9	K064	19	No	15.85	Roach	8
2005	Nordic coastal multimesh gillnets	Asköfjärden	319	58.8355	17.6308	9	K064	19	No	15.85	Roach	3
2005	Nordic coastal multimesh gillnets	Asköfjärden	319	58.8355	17.6308	9	K064	19	No	15.85	Roach	1
2005	Nordic coastal multimesh gillnets	Asköfjärden	319	58.8355	17.6308	9	K064	19	No	15.85	Roach	1
2005	Nordic coastal multimesh gillnets	Asköfjärden	319	58.8355	17.6308	9	K064	19	No	15.85	Roach	1
2005	Nordic coastal multimesh gillnets	Asköfjärden	225	58.8413	17.6375	5.9	K064	15	No	13.45	Perch	2
2005	Nordic coastal multimesh gillnets	Asköfjärden	225	58.8413	17.6375	5.9	K064	15	No	13.45	Perch	1
2005	Nordic coastal multimesh gillnets	Asköfjärden	225	58.8413	17.6375	5.9	K064	15	No	13.45	Perch	1
2005	Nordic coastal multimesh gillnets	Asköfjärden	225	58.8413	17.6375	5.9	K064	15	No	13.45	Perch	1
2005	Nordic coastal multimesh gillnets	Asköfjärden	225	58.8413	17.6375	5.9	K064	15	No	13.45	Ruffe	1
2005	Nordic coastal multimesh gillnets	Asköfjärden	225	58.8413	17.6375	5.9	K064	12	No	13.45	Perch	1
2005	Nordic coastal multimesh gillnets	Asköfjärden	225	58.8413	17.6375	5.9	K064	12	No	13.45	Ruffe	3
2005	Nordic coastal multimesh gillnets	Asköfjärden	225	58.8413	17.6375	5.9	K064	12	No	13.45	Ruffe	5
2005	Nordic coastal multimesh gillnets	Asköfjärden	225	58.8413	17.6375	5.9	K064	12	No	13.45	Ruffe	1
2005	Nordic coastal multimesh gillnets	Asköfjärden	225	58.8413	17.6375	5.9	K064	24	No	13.45	Perch	1
2005	Nordic coastal multimesh gillnets	Asköfjärden	225	58.8413	17.6375	5.9	K064	24	No	13.45	Burbot	1
2005	Nordic coastal multimesh gillnets	Asköfjärden	225	58.8413	17.6375	5.9	K064	24	No	13.45	Roach	3
2005	Nordic coastal multimesh gillnets	Asköfjärden	225	58.8413	17.6375	5.9	K064	24	No	13.45	Roach	2
2005	Nordic coastal multimesh gillnets	Asköfjärden	225	58.8413	17.6375	5.9	K064	24	No	13.45	Roach	2
2005	Nordic coastal multimesh gillnets	Asköfjärden	225	58.8413	17.6375	5.9	K064	24	No	13.45	Roach	1
2005	Nordic coastal multimesh gillnets	Asköfjärden	225	58.8413	17.6375	5.9	K064	24	No	13.45	Roach	1
2005	Nordic coastal multimesh gillnets	Asköfjärden	225	58.8413	17.6375	5.9	K064	24	No	13.45	Roach	1
2005	Nordic coastal multimesh gillnets	Asköfjärden	225	58.8413	17.6375	5.9	K064	24	No	13.45	Herring	1
2005	Nordic coastal multimesh gillnets	Asköfjärden	225	58.8413	17.6375	5.9	K064	60	No	13.45	Flounder	1
2005	Nordic coastal multimesh gillnets	Asköfjärden	225	58.8413	17.6375	5.9	K064	19	No	13.45	Perch	1
2005	Nordic coastal multimesh gillnets	Asköfjärden	225	58.8413	17.6375	5.9	K064	19	No	13.45	Perch	2
2005	Nordic coastal multimesh gillnets	Asköfjärden	225	58.8413	17.6375	5.9	K064	19	No	13.45	Perch	1
2005	Nordic coastal multimesh gillnets	Asköfjärden	225	58.8413	17.6375	5.9	K064	19	No	13.45	Perch	2
2005	Nordic coastal multimesh gillnets	Asköfjärden	225	58.8413	17.6375	5.9	K064	19	No	13.45	Ruffe	1
2005	Nordic coastal multimesh gillnets	Asköfjärden	225	58.8413	17.6375	5.9	K064	19	No	13.45	Roach	1
2005	Nordic coastal multimesh gillnets	Asköfjärden	225	58.8413	17.6375	5.9	K064	19	No	13.45	Roach	2
2005	Nordic coastal multimesh gillnets	Asköfjärden	423	58.8385	17.6503	15	K064	15	No	10.8	Ruffe	2
2005	Nordic coastal multimesh gillnets	Asköfjärden	423	58.8385	17.6503	15	K064	15	No	10.8	Ruffe	4
2005	Nordic coastal multimesh gillnets	Asköfjärden	423	58.8385	17.6503	15	K064	15	No	10.8	Ruffe	3
2005	Nordic coastal multimesh gillnets	Asköfjärden	423	58.8385	17.6503	15	K064	10	No	10.8	Ruffe	1
2005	Nordic coastal multimesh gillnets	Asköfjärden	423	58.8385	17.6503	15	K064	10	No	10.8	Sprat	8
2005	Nordic coastal multimesh gillnets	Asköfjärden	423	58.8385	17.6503	15	K064	10	No	10.8	Sprat	8
2005	Nordic coastal multimesh gillnets	Asköfjärden	423	58.8385	17.6503	15	K064	10	No	10.8	Sprat	2
2005	Nordic coastal multimesh gillnets	Asköfjärden	423	58.8385	17.6503	15	K064	10	No	10.8	Herring	1
2005	Nordic coastal multimesh gillnets	Asköfjärden	423	58.8385	17.6503	15	K064	12	No	10.8	Perch	1
2005	Nordic coastal multimesh gillnets	Asköfjärden	423	58.8385	17.6503	15	K064	12	No	10.8	Ruffe	8
2005	Nordic coastal multimesh gillnets	Asköfjärden	423	58.8385	17.6503	15	K064	12	No	10.8	Ruffe	4
2005	Nordic coastal multimesh gillnets	Asköfjärden	423	58.8385	17.6503	15	K064	12	No	10.8	Ruffe	1
2005	Nordic coastal multimesh gillnets	Asköfjärden	423	58.8385	17.6503	15	K064	12	No	10.8	Ruffe	1
2005	Nordic coastal multimesh gillnets	Asköfjärden	423	58.8385	17.6503	15	K064	12	No	10.8	Sprat	2
2005	Nordic coastal multimesh gillnets	Asköfjärden	423	58.8385	17.6503	15	K064	12	No	10.8	Sprat	1
2005	Nordic coastal multimesh gillnets	Asköfjärden	423	58.8385	17.6503	15	K064	12	No	10.8	Herring	1
2005	Nordic coastal multimesh gillnets	Asköfjärden	423	58.8385	17.6503	15	K064	12	No	10.8	Herring	1
2005	Nordic coastal multimesh gillnets	Asköfjärden	423	58.8385	17.6503	15	K064	12	No	10.8	Herring	1
2005	Nordic coastal multimesh gillnets	Asköfjärden	423	58.8385	17.6503	15	K064	24	No	10.8	Perch	1
2005	Nordic coastal multimesh gillnets	Asköfjärden	423	58.8385	17.6503	15	K064	24	No	10.8	Ruffe	1
2005	Nordic coastal multimesh gillnets	Asköfjärden	423	58.8385	17.6503	15	K064	19	No	10.8	Ruffe	3
2005	Nordic coastal multimesh gillnets	Asköfjärden	423	58.8385	17.6503	15	K064	19	No	10.8	Ruffe	2
2005	Nordic coastal multimesh gillnets	Asköfjärden	423	58.8385	17.6503	15	K064	19	No	10.8	Ruffe	4
2005	Nordic coastal multimesh gillnets	Asköfjärden	423	58.8385	17.6503	15	K064	19	No	10.8	Ruffe	1
2005	Nordic coastal multimesh gillnets	Asköfjärden	424	58.8397	17.6545	12	K064	30	No	11.05	Roach	2
2005	Nordic coastal multimesh gillnets	Asköfjärden	424	58.8397	17.6545	12	K064	30	No	11.05	Roach	1
2005	Nordic coastal multimesh gillnets	Asköfjärden	424	58.8397	17.6545	12	K064	15	No	11.05	Perch	3
2005	Nordic coastal multimesh gillnets	Asköfjärden	424	58.8397	17.6545	12	K064	15	No	11.05	Perch	1
2005	Nordic coastal multimesh gillnets	Asköfjärden	424	58.8397	17.6545	12	K064	15	No	11.05	Ruffe	4
2005	Nordic coastal multimesh gillnets	Asköfjärden	424	58.8397	17.6545	12	K064	15	No	11.05	Ruffe	4
2005	Nordic coastal multimesh gillnets	Asköfjärden	424	58.8397	17.6545	12	K064	15	No	11.05	Ruffe	1
2005	Nordic coastal multimesh gillnets	Asköfjärden	424	58.8397	17.6545	12	K064	15	No	11.05	Roach	1
2005	Nordic coastal multimesh gillnets	Asköfjärden	424	58.8397	17.6545	12	K064	15	No	11.05	Sprat	1
2005	Nordic coastal multimesh gillnets	Asköfjärden	424	58.8397	17.6545	12	K064	15	No	11.05	Herring	1
2005	Nordic coastal multimesh gillnets	Asköfjärden	424	58.8397	17.6545	12	K064	12	No	11.05	Perch	1
2005	Nordic coastal multimesh gillnets	Asköfjärden	424	58.8397	17.6545	12	K064	12	No	11.05	Ruffe	1
2005	Nordic coastal multimesh gillnets	Asköfjärden	424	58.8397	17.6545	12	K064	12	No	11.05	Ruffe	1
2005	Nordic coastal multimesh gillnets	Asköfjärden	424	58.8397	17.6545	12	K064	12	No	11.05	Ruffe	1
2005	Nordic coastal multimesh gillnets	Asköfjärden	424	58.8397	17.6545	12	K064	24	No	11.05	Perch	1
2005	Nordic coastal multimesh gillnets	Asköfjärden	424	58.8397	17.6545	12	K064	24	No	11.05	Perch	1
2005	Nordic coastal multimesh gillnets	Asköfjärden	424	58.8397	17.6545	12	K064	24	No	11.05	Perch	1
2005	Nordic coastal multimesh gillnets	Asköfjärden	424	58.8397	17.6545	12	K064	24	No	11.05	Ruffe	1
2005	Nordic coastal multimesh gillnets	Asköfjärden	424	58.8397	17.6545	12	K064	24	No	11.05	Roach	1
2005	Nordic coastal multimesh gillnets	Asköfjärden	424	58.8397	17.6545	12	K064	24	No	11.05	Roach	1
2005	Nordic coastal multimesh gillnets	Asköfjärden	424	58.8397	17.6545	12	K064	24	No	11.05	Roach	1
2005	Nordic coastal multimesh gillnets	Asköfjärden	424	58.8397	17.6545	12	K064	19	No	11.05	Ruffe	1
2005	Nordic coastal multimesh gillnets	Asköfjärden	424	58.8397	17.6545	12	K064	19	No	11.05	Ruffe	1
2005	Nordic coastal multimesh gillnets	Asköfjärden	424	58.8397	17.6545	12	K064	19	No	11.05	Herring	1
2005	Nordic coastal multimesh gillnets	Asköfjärden	426	58.8388	17.6403	11	K064	30	No	11.5	Roach	5
2005	Nordic coastal multimesh gillnets	Asköfjärden	426	58.8388	17.6403	11	K064	30	No	11.5	Roach	3
2005	Nordic coastal multimesh gillnets	Asköfjärden	426	58.8388	17.6403	11	K064	15	No	11.5	Perch	1
2005	Nordic coastal multimesh gillnets	Asköfjärden	426	58.8388	17.6403	11	K064	15	No	11.5	Perch	1
2005	Nordic coastal multimesh gillnets	Asköfjärden	426	58.8388	17.6403	11	K064	15	No	11.5	Perch	1
2005	Nordic coastal multimesh gillnets	Asköfjärden	426	58.8388	17.6403	11	K064	15	No	11.5	Ruffe	3
2005	Nordic coastal multimesh gillnets	Asköfjärden	426	58.8388	17.6403	11	K064	15	No	11.5	Ruffe	2
2005	Nordic coastal multimesh gillnets	Asköfjärden	426	58.8388	17.6403	11	K064	15	No	11.5	Ruffe	3
2005	Nordic coastal multimesh gillnets	Asköfjärden	426	58.8388	17.6403	11	K064	15	No	11.5	Roach	1
2005	Nordic coastal multimesh gillnets	Asköfjärden	426	58.8388	17.6403	11	K064	12	No	11.5	Ruffe	1
2005	Nordic coastal multimesh gillnets	Asköfjärden	426	58.8388	17.6403	11	K064	12	No	11.5	Ruffe	6
2005	Nordic coastal multimesh gillnets	Asköfjärden	426	58.8388	17.6403	11	K064	12	No	11.5	Ruffe	1
2005	Nordic coastal multimesh gillnets	Asköfjärden	426	58.8388	17.6403	11	K064	24	No	11.5	Perch	1
2005	Nordic coastal multimesh gillnets	Asköfjärden	426	58.8388	17.6403	11	K064	24	No	11.5	Perch	1
2005	Nordic coastal multimesh gillnets	Asköfjärden	426	58.8388	17.6403	11	K064	24	No	11.5	Perch	1
2005	Nordic coastal multimesh gillnets	Asköfjärden	426	58.8388	17.6403	11	K064	24	No	11.5	Perch	1
2005	Nordic coastal multimesh gillnets	Asköfjärden	426	58.8388	17.6403	11	K064	24	No	11.5	Perch	1
2005	Nordic coastal multimesh gillnets	Asköfjärden	426	58.8388	17.6403	11	K064	24	No	11.5	Ruffe	1
2005	Nordic coastal multimesh gillnets	Asköfjärden	426	58.8388	17.6403	11	K064	24	No	11.5	Roach	2
2005	Nordic coastal multimesh gillnets	Asköfjärden	426	58.8388	17.6403	11	K064	24	No	11.5	Roach	3
2005	Nordic coastal multimesh gillnets	Asköfjärden	426	58.8388	17.6403	11	K064	24	No	11.5	Roach	4
2005	Nordic coastal multimesh gillnets	Asköfjärden	426	58.8388	17.6403	11	K064	24	No	11.5	Roach	3
2005	Nordic coastal multimesh gillnets	Asköfjärden	426	58.8388	17.6403	11	K064	24	No	11.5	Roach	3
2005	Nordic coastal multimesh gillnets	Asköfjärden	426	58.8388	17.6403	11	K064	24	No	11.5	Roach	1
2005	Nordic coastal multimesh gillnets	Asköfjärden	426	58.8388	17.6403	11	K064	19	No	11.5	Perch	3
2005	Nordic coastal multimesh gillnets	Asköfjärden	426	58.8388	17.6403	11	K064	19	No	11.5	Ruffe	2
2005	Nordic coastal multimesh gillnets	Asköfjärden	426	58.8388	17.6403	11	K064	19	No	11.5	Ruffe	1
2005	Nordic coastal multimesh gillnets	Asköfjärden	426	58.8388	17.6403	11	K064	19	No	11.5	Pikeperch	1
2005	Nordic coastal multimesh gillnets	Asköfjärden	426	58.8388	17.6403	11	K064	19	No	11.5	Roach	1
2005	Nordic coastal multimesh gillnets	Asköfjärden	426	58.8388	17.6403	11	K064	19	No	11.5	Roach	2
2005	Nordic coastal multimesh gillnets	Asköfjärden	426	58.8388	17.6403	11	K064	19	No	11.5	Roach	1
2005	Nordic coastal multimesh gillnets	Asköfjärden	426	58.8388	17.6403	11	K064	19	No	11.5	Herring	1
2005	Nordic coastal multimesh gillnets	Asköfjärden	427	58.8367	17.6393	12	K064	30	No	11.1	Perch	1
2005	Nordic coastal multimesh gillnets	Asköfjärden	427	58.8367	17.6393	12	K064	30	No	11.1	Roach	2
2005	Nordic coastal multimesh gillnets	Asköfjärden	427	58.8367	17.6393	12	K064	30	No	11.1	Roach	2
2005	Nordic coastal multimesh gillnets	Asköfjärden	427	58.8367	17.6393	12	K064	30	No	11.1	Roach	1
2005	Nordic coastal multimesh gillnets	Asköfjärden	427	58.8367	17.6393	12	K064	30	No	11.1	Roach	1
2005	Nordic coastal multimesh gillnets	Asköfjärden	427	58.8367	17.6393	12	K064	15	No	11.1	Perch	2
2005	Nordic coastal multimesh gillnets	Asköfjärden	427	58.8367	17.6393	12	K064	15	No	11.1	Perch	1
2005	Nordic coastal multimesh gillnets	Asköfjärden	427	58.8367	17.6393	12	K064	15	No	11.1	Perch	1
2005	Nordic coastal multimesh gillnets	Asköfjärden	427	58.8367	17.6393	12	K064	15	No	11.1	Ruffe	4
2005	Nordic coastal multimesh gillnets	Asköfjärden	427	58.8367	17.6393	12	K064	15	No	11.1	Ruffe	2
2005	Nordic coastal multimesh gillnets	Asköfjärden	427	58.8367	17.6393	12	K064	15	No	11.1	Roach	1
2005	Nordic coastal multimesh gillnets	Asköfjärden	427	58.8367	17.6393	12	K064	15	No	11.1	Herring	1
2005	Nordic coastal multimesh gillnets	Asköfjärden	427	58.8367	17.6393	12	K064	38	No	11.1	Roach	1
2005	Nordic coastal multimesh gillnets	Asköfjärden	427	58.8367	17.6393	12	K064	10	No	11.1	Sprat	8
2005	Nordic coastal multimesh gillnets	Asköfjärden	427	58.8367	17.6393	12	K064	10	No	11.1	Sprat	8
2005	Nordic coastal multimesh gillnets	Asköfjärden	427	58.8367	17.6393	12	K064	10	No	11.1	Sprat	1
2005	Nordic coastal multimesh gillnets	Asköfjärden	427	58.8367	17.6393	12	K064	12	No	11.1	Perch	1
2005	Nordic coastal multimesh gillnets	Asköfjärden	427	58.8367	17.6393	12	K064	12	No	11.1	Perch	1
2005	Nordic coastal multimesh gillnets	Asköfjärden	427	58.8367	17.6393	12	K064	12	No	11.1	Ruffe	1
2005	Nordic coastal multimesh gillnets	Asköfjärden	427	58.8367	17.6393	12	K064	12	No	11.1	Ruffe	5
2005	Nordic coastal multimesh gillnets	Asköfjärden	427	58.8367	17.6393	12	K064	12	No	11.1	Ruffe	1
2005	Nordic coastal multimesh gillnets	Asköfjärden	427	58.8367	17.6393	12	K064	24	No	11.1	Perch	1
2005	Nordic coastal multimesh gillnets	Asköfjärden	427	58.8367	17.6393	12	K064	24	No	11.1	Ruffe	1
2005	Nordic coastal multimesh gillnets	Asköfjärden	427	58.8367	17.6393	12	K064	24	No	11.1	Roach	4
2005	Nordic coastal multimesh gillnets	Asköfjärden	427	58.8367	17.6393	12	K064	24	No	11.1	Roach	8
2005	Nordic coastal multimesh gillnets	Asköfjärden	427	58.8367	17.6393	12	K064	24	No	11.1	Roach	1
2005	Nordic coastal multimesh gillnets	Asköfjärden	427	58.8367	17.6393	12	K064	24	No	11.1	Roach	1
2005	Nordic coastal multimesh gillnets	Asköfjärden	427	58.8367	17.6393	12	K064	24	No	11.1	Roach	2
2005	Nordic coastal multimesh gillnets	Asköfjärden	427	58.8367	17.6393	12	K064	19	No	11.1	Perch	1
2005	Nordic coastal multimesh gillnets	Asköfjärden	427	58.8367	17.6393	12	K064	19	No	11.1	Perch	3
2005	Nordic coastal multimesh gillnets	Asköfjärden	427	58.8367	17.6393	12	K064	19	No	11.1	Perch	2
2005	Nordic coastal multimesh gillnets	Asköfjärden	427	58.8367	17.6393	12	K064	19	No	11.1	Ruffe	3
2005	Nordic coastal multimesh gillnets	Asköfjärden	427	58.8367	17.6393	12	K064	19	No	11.1	Roach	1
2005	Nordic coastal multimesh gillnets	Asköfjärden	427	58.8367	17.6393	12	K064	19	No	11.1	Roach	2
2005	Nordic coastal multimesh gillnets	Asköfjärden	427	58.8367	17.6393	12	K064	19	No	11.1	Roach	2
2005	Nordic coastal multimesh gillnets	Asköfjärden	427	58.8367	17.6393	12	K064	19	No	11.1	Roach	2
2005	Nordic coastal multimesh gillnets	Asköfjärden	427	58.8367	17.6393	12	K064	19	No	11.1	Roach	1
2005	Nordic coastal multimesh gillnets	Asköfjärden	128	58.8452	17.6538	2	K064	30	No	16.15	Roach	1
2005	Nordic coastal multimesh gillnets	Asköfjärden	128	58.8452	17.6538	2	K064	15	No	16.15	Perch	1
2005	Nordic coastal multimesh gillnets	Asköfjärden	128	58.8452	17.6538	2	K064	15	No	16.15	Perch	2
2005	Nordic coastal multimesh gillnets	Asköfjärden	128	58.8452	17.6538	2	K064	15	No	16.15	Roach	2
2005	Nordic coastal multimesh gillnets	Asköfjärden	128	58.8452	17.6538	2	K064	15	No	16.15	Roach	10
2005	Nordic coastal multimesh gillnets	Asköfjärden	128	58.8452	17.6538	2	K064	15	No	16.15	Roach	20
2005	Nordic coastal multimesh gillnets	Asköfjärden	128	58.8452	17.6538	2	K064	15	No	16.15	Roach	11
2005	Nordic coastal multimesh gillnets	Asköfjärden	128	58.8452	17.6538	2	K064	15	No	16.15	Roach	2
2005	Nordic coastal multimesh gillnets	Asköfjärden	128	58.8452	17.6538	2	K064	15	No	16.15	Herring	1
2005	Nordic coastal multimesh gillnets	Asköfjärden	128	58.8452	17.6538	2	K064	10	No	16.15	Perch	1
2005	Nordic coastal multimesh gillnets	Asköfjärden	128	58.8452	17.6538	2	K064	10	No	16.15	Perch	1
2005	Nordic coastal multimesh gillnets	Asköfjärden	128	58.8452	17.6538	2	K064	10	No	16.15	Roach	19
2005	Nordic coastal multimesh gillnets	Asköfjärden	128	58.8452	17.6538	2	K064	10	No	16.15	Roach	8
2005	Nordic coastal multimesh gillnets	Asköfjärden	128	58.8452	17.6538	2	K064	10	No	16.15	Roach	2
2005	Nordic coastal multimesh gillnets	Asköfjärden	128	58.8452	17.6538	2	K064	10	No	16.15	Roach	1
2005	Nordic coastal multimesh gillnets	Asköfjärden	128	58.8452	17.6538	2	K064	12	No	16.15	Perch	1
2005	Nordic coastal multimesh gillnets	Asköfjärden	128	58.8452	17.6538	2	K064	12	No	16.15	Roach	5
2005	Nordic coastal multimesh gillnets	Asköfjärden	128	58.8452	17.6538	2	K064	12	No	16.15	Roach	29
2005	Nordic coastal multimesh gillnets	Asköfjärden	128	58.8452	17.6538	2	K064	12	No	16.15	Roach	8
2005	Nordic coastal multimesh gillnets	Asköfjärden	128	58.8452	17.6538	2	K064	12	No	16.15	Roach	2
2005	Nordic coastal multimesh gillnets	Asköfjärden	128	58.8452	17.6538	2	K064	12	No	16.15	Roach	3
2005	Nordic coastal multimesh gillnets	Asköfjärden	128	58.8452	17.6538	2	K064	24	No	16.15	Perch	2
2005	Nordic coastal multimesh gillnets	Asköfjärden	128	58.8452	17.6538	2	K064	24	No	16.15	Perch	3
2005	Nordic coastal multimesh gillnets	Asköfjärden	128	58.8452	17.6538	2	K064	24	No	16.15	Roach	1
2005	Nordic coastal multimesh gillnets	Asköfjärden	128	58.8452	17.6538	2	K064	24	No	16.15	Roach	1
2005	Nordic coastal multimesh gillnets	Asköfjärden	128	58.8452	17.6538	2	K064	24	No	16.15	Roach	1
2005	Nordic coastal multimesh gillnets	Asköfjärden	128	58.8452	17.6538	2	K064	19	No	16.15	Perch	1
2005	Nordic coastal multimesh gillnets	Asköfjärden	128	58.8452	17.6538	2	K064	19	No	16.15	Roach	3
2005	Nordic coastal multimesh gillnets	Asköfjärden	128	58.8452	17.6538	2	K064	19	No	16.15	Roach	6
2005	Nordic coastal multimesh gillnets	Asköfjärden	128	58.8452	17.6538	2	K064	19	No	16.15	Roach	5
2005	Nordic coastal multimesh gillnets	Asköfjärden	128	58.8452	17.6538	2	K064	19	No	16.15	Roach	3
2005	Nordic coastal multimesh gillnets	Asköfjärden	129	58.8457	17.6558	2.9	K064	30	No	16.2	Perch	1
2005	Nordic coastal multimesh gillnets	Asköfjärden	129	58.8457	17.6558	2.9	K064	30	No	16.2	Perch	2
2005	Nordic coastal multimesh gillnets	Asköfjärden	129	58.8457	17.6558	2.9	K064	30	No	16.2	Perch	1
2005	Nordic coastal multimesh gillnets	Asköfjärden	129	58.8457	17.6558	2.9	K064	30	No	16.2	Perch	1
2005	Nordic coastal multimesh gillnets	Asköfjärden	129	58.8457	17.6558	2.9	K064	30	No	16.2	Perch	1
2005	Nordic coastal multimesh gillnets	Asköfjärden	129	58.8457	17.6558	2.9	K064	15	No	16.2	Perch	1
2005	Nordic coastal multimesh gillnets	Asköfjärden	129	58.8457	17.6558	2.9	K064	15	No	16.2	Perch	2
2005	Nordic coastal multimesh gillnets	Asköfjärden	129	58.8457	17.6558	2.9	K064	15	No	16.2	Perch	1
2005	Nordic coastal multimesh gillnets	Asköfjärden	129	58.8457	17.6558	2.9	K064	15	No	16.2	Perch	1
2005	Nordic coastal multimesh gillnets	Asköfjärden	129	58.8457	17.6558	2.9	K064	15	No	16.2	Perch	1
2005	Nordic coastal multimesh gillnets	Asköfjärden	129	58.8457	17.6558	2.9	K064	15	No	16.2	Roach	2
2005	Nordic coastal multimesh gillnets	Asköfjärden	129	58.8457	17.6558	2.9	K064	15	No	16.2	Roach	10
2005	Nordic coastal multimesh gillnets	Asköfjärden	129	58.8457	17.6558	2.9	K064	15	No	16.2	Roach	9
2005	Nordic coastal multimesh gillnets	Asköfjärden	129	58.8457	17.6558	2.9	K064	15	No	16.2	Roach	1
2005	Nordic coastal multimesh gillnets	Asköfjärden	129	58.8457	17.6558	2.9	K064	38	No	16.2	Flounder	1
2005	Nordic coastal multimesh gillnets	Asköfjärden	129	58.8457	17.6558	2.9	K064	10	No	16.2	Bleak	1
2005	Nordic coastal multimesh gillnets	Asköfjärden	129	58.8457	17.6558	2.9	K064	10	No	16.2	Roach	3
2005	Nordic coastal multimesh gillnets	Asköfjärden	129	58.8457	17.6558	2.9	K064	10	No	16.2	Roach	1
2005	Nordic coastal multimesh gillnets	Asköfjärden	129	58.8457	17.6558	2.9	K064	10	No	16.2	Sprat	2
2005	Nordic coastal multimesh gillnets	Asköfjärden	129	58.8457	17.6558	2.9	K064	10	No	16.2	Sprat	2
2005	Nordic coastal multimesh gillnets	Asköfjärden	129	58.8457	17.6558	2.9	K064	12	No	16.2	Perch	6
2005	Nordic coastal multimesh gillnets	Asköfjärden	129	58.8457	17.6558	2.9	K064	12	No	16.2	Roach	1
2005	Nordic coastal multimesh gillnets	Asköfjärden	129	58.8457	17.6558	2.9	K064	12	No	16.2	Roach	10
2005	Nordic coastal multimesh gillnets	Asköfjärden	129	58.8457	17.6558	2.9	K064	12	No	16.2	Roach	6
2005	Nordic coastal multimesh gillnets	Asköfjärden	129	58.8457	17.6558	2.9	K064	24	No	16.2	Perch	2
2005	Nordic coastal multimesh gillnets	Asköfjärden	129	58.8457	17.6558	2.9	K064	24	No	16.2	Perch	1
2005	Nordic coastal multimesh gillnets	Asköfjärden	129	58.8457	17.6558	2.9	K064	24	No	16.2	Pikeperch	1
2005	Nordic coastal multimesh gillnets	Asköfjärden	129	58.8457	17.6558	2.9	K064	24	No	16.2	Roach	1
2005	Nordic coastal multimesh gillnets	Asköfjärden	129	58.8457	17.6558	2.9	K064	24	No	16.2	Roach	1
2005	Nordic coastal multimesh gillnets	Asköfjärden	129	58.8457	17.6558	2.9	K064	24	No	16.2	Roach	1
2005	Nordic coastal multimesh gillnets	Asköfjärden	129	58.8457	17.6558	2.9	K064	24	No	16.2	Flounder	1
2005	Nordic coastal multimesh gillnets	Asköfjärden	129	58.8457	17.6558	2.9	K064	19	No	16.2	Perch	1
2005	Nordic coastal multimesh gillnets	Asköfjärden	129	58.8457	17.6558	2.9	K064	19	No	16.2	Perch	1
2005	Nordic coastal multimesh gillnets	Asköfjärden	129	58.8457	17.6558	2.9	K064	19	No	16.2	Roach	6
2005	Nordic coastal multimesh gillnets	Asköfjärden	129	58.8457	17.6558	2.9	K064	19	No	16.2	Roach	1
2005	Nordic coastal multimesh gillnets	Asköfjärden	129	58.8457	17.6558	2.9	K064	19	No	16.2	Roach	1
2005	Nordic coastal multimesh gillnets	Asköfjärden	132	58.8442	17.6392	2	K064	30	No	16.4	Perch	1
2005	Nordic coastal multimesh gillnets	Asköfjärden	132	58.8442	17.6392	2	K064	15	No	16.4	Perch	2
2005	Nordic coastal multimesh gillnets	Asköfjärden	132	58.8442	17.6392	2	K064	15	No	16.4	Perch	3
2005	Nordic coastal multimesh gillnets	Asköfjärden	132	58.8442	17.6392	2	K064	15	No	16.4	Perch	2
2005	Nordic coastal multimesh gillnets	Asköfjärden	132	58.8442	17.6392	2	K064	15	No	16.4	Perch	1
2005	Nordic coastal multimesh gillnets	Asköfjärden	132	58.8442	17.6392	2	K064	15	No	16.4	Roach	5
2005	Nordic coastal multimesh gillnets	Asköfjärden	132	58.8442	17.6392	2	K064	15	No	16.4	Roach	5
2005	Nordic coastal multimesh gillnets	Asköfjärden	132	58.8442	17.6392	2	K064	15	No	16.4	Roach	1
2005	Nordic coastal multimesh gillnets	Asköfjärden	132	58.8442	17.6392	2	K064	10	No	16.4	Perch	1
2005	Nordic coastal multimesh gillnets	Asköfjärden	132	58.8442	17.6392	2	K064	10	No	16.4	Perch	1
2005	Nordic coastal multimesh gillnets	Asköfjärden	132	58.8442	17.6392	2	K064	10	No	16.4	Bleak	1
2005	Nordic coastal multimesh gillnets	Asköfjärden	132	58.8442	17.6392	2	K064	10	No	16.4	Roach	27
2005	Nordic coastal multimesh gillnets	Asköfjärden	132	58.8442	17.6392	2	K064	10	No	16.4	Roach	17
2005	Nordic coastal multimesh gillnets	Asköfjärden	132	58.8442	17.6392	2	K064	10	No	16.4	Roach	1
2005	Nordic coastal multimesh gillnets	Asköfjärden	132	58.8442	17.6392	2	K064	12	No	16.4	Perch	3
2005	Nordic coastal multimesh gillnets	Asköfjärden	132	58.8442	17.6392	2	K064	12	No	16.4	Perch	4
2005	Nordic coastal multimesh gillnets	Asköfjärden	132	58.8442	17.6392	2	K064	12	No	16.4	Perch	2
2005	Nordic coastal multimesh gillnets	Asköfjärden	132	58.8442	17.6392	2	K064	12	No	16.4	Perch	1
2005	Nordic coastal multimesh gillnets	Asköfjärden	132	58.8442	17.6392	2	K064	12	No	16.4	Roach	2
2005	Nordic coastal multimesh gillnets	Asköfjärden	132	58.8442	17.6392	2	K064	12	No	16.4	Roach	42
2005	Nordic coastal multimesh gillnets	Asköfjärden	132	58.8442	17.6392	2	K064	12	No	16.4	Roach	4
2005	Nordic coastal multimesh gillnets	Asköfjärden	132	58.8442	17.6392	2	K064	12	No	16.4	Roach	2
2005	Nordic coastal multimesh gillnets	Asköfjärden	132	58.8442	17.6392	2	K064	24	No	16.4	Perch	1
2005	Nordic coastal multimesh gillnets	Asköfjärden	132	58.8442	17.6392	2	K064	24	No	16.4	Perch	4
2005	Nordic coastal multimesh gillnets	Asköfjärden	132	58.8442	17.6392	2	K064	24	No	16.4	Perch	3
2005	Nordic coastal multimesh gillnets	Asköfjärden	132	58.8442	17.6392	2	K064	24	No	16.4	Perch	1
2005	Nordic coastal multimesh gillnets	Asköfjärden	132	58.8442	17.6392	2	K064	24	No	16.4	Perch	1
2005	Nordic coastal multimesh gillnets	Asköfjärden	132	58.8442	17.6392	2	K064	19	No	16.4	Perch	3
2005	Nordic coastal multimesh gillnets	Asköfjärden	132	58.8442	17.6392	2	K064	19	No	16.4	Perch	1
2005	Nordic coastal multimesh gillnets	Asköfjärden	132	58.8442	17.6392	2	K064	19	No	16.4	Perch	2
2005	Nordic coastal multimesh gillnets	Asköfjärden	132	58.8442	17.6392	2	K064	19	No	16.4	Roach	8
2005	Nordic coastal multimesh gillnets	Asköfjärden	132	58.8442	17.6392	2	K064	19	No	16.4	Roach	7
2005	Nordic coastal multimesh gillnets	Asköfjärden	231	58.8422	17.6438	4	K064	30	No	16.5	Perch	1
2005	Nordic coastal multimesh gillnets	Asköfjärden	231	58.8422	17.6438	4	K064	30	No	16.5	Perch	1
2005	Nordic coastal multimesh gillnets	Asköfjärden	231	58.8422	17.6438	4	K064	30	No	16.5	Perch	1
2005	Nordic coastal multimesh gillnets	Asköfjärden	231	58.8422	17.6438	4	K064	30	No	16.5	Perch	1
2005	Nordic coastal multimesh gillnets	Asköfjärden	231	58.8422	17.6438	4	K064	30	No	16.5	Flounder	1
2005	Nordic coastal multimesh gillnets	Asköfjärden	231	58.8422	17.6438	4	K064	15	No	16.5	Perch	1
2005	Nordic coastal multimesh gillnets	Asköfjärden	231	58.8422	17.6438	4	K064	15	No	16.5	Perch	2
2005	Nordic coastal multimesh gillnets	Asköfjärden	231	58.8422	17.6438	4	K064	15	No	16.5	Perch	1
2005	Nordic coastal multimesh gillnets	Asköfjärden	231	58.8422	17.6438	4	K064	15	No	16.5	Ruffe	1
2005	Nordic coastal multimesh gillnets	Asköfjärden	231	58.8422	17.6438	4	K064	15	No	16.5	Ruffe	1
2005	Nordic coastal multimesh gillnets	Asköfjärden	231	58.8422	17.6438	4	K064	15	No	16.5	Roach	1
2005	Nordic coastal multimesh gillnets	Asköfjärden	231	58.8422	17.6438	4	K064	15	No	16.5	Roach	3
2005	Nordic coastal multimesh gillnets	Asköfjärden	231	58.8422	17.6438	4	K064	15	No	16.5	Roach	5
2005	Nordic coastal multimesh gillnets	Asköfjärden	231	58.8422	17.6438	4	K064	15	No	16.5	Roach	1
2005	Nordic coastal multimesh gillnets	Asköfjärden	231	58.8422	17.6438	4	K064	38	No	16.5	Perch	1
2005	Nordic coastal multimesh gillnets	Asköfjärden	231	58.8422	17.6438	4	K064	10	No	16.5	Perch	1
2005	Nordic coastal multimesh gillnets	Asköfjärden	231	58.8422	17.6438	4	K064	10	No	16.5	Ruffe	1
2005	Nordic coastal multimesh gillnets	Asköfjärden	231	58.8422	17.6438	4	K064	10	No	16.5	Ruffe	1
2005	Nordic coastal multimesh gillnets	Asköfjärden	231	58.8422	17.6438	4	K064	48	No	16.5	Bream	1
2005	Nordic coastal multimesh gillnets	Asköfjärden	231	58.8422	17.6438	4	K064	12	No	16.5	Perch	2
2005	Nordic coastal multimesh gillnets	Asköfjärden	231	58.8422	17.6438	4	K064	12	No	16.5	Perch	1
2005	Nordic coastal multimesh gillnets	Asköfjärden	231	58.8422	17.6438	4	K064	12	No	16.5	Perch	1
2005	Nordic coastal multimesh gillnets	Asköfjärden	231	58.8422	17.6438	4	K064	12	No	16.5	Ruffe	1
2005	Nordic coastal multimesh gillnets	Asköfjärden	231	58.8422	17.6438	4	K064	12	No	16.5	Ruffe	2
2005	Nordic coastal multimesh gillnets	Asköfjärden	231	58.8422	17.6438	4	K064	12	No	16.5	Roach	2
2005	Nordic coastal multimesh gillnets	Asköfjärden	231	58.8422	17.6438	4	K064	12	No	16.5	Roach	1
2005	Nordic coastal multimesh gillnets	Asköfjärden	231	58.8422	17.6438	4	K064	12	No	16.5	Roach	1
2005	Nordic coastal multimesh gillnets	Asköfjärden	231	58.8422	17.6438	4	K064	12	No	16.5	Roach	1
2005	Nordic coastal multimesh gillnets	Asköfjärden	231	58.8422	17.6438	4	K064	12	No	16.5	Herring	1
2005	Nordic coastal multimesh gillnets	Asköfjärden	231	58.8422	17.6438	4	K064	24	No	16.5	Perch	4
2005	Nordic coastal multimesh gillnets	Asköfjärden	231	58.8422	17.6438	4	K064	24	No	16.5	Perch	2
2005	Nordic coastal multimesh gillnets	Asköfjärden	231	58.8422	17.6438	4	K064	24	No	16.5	Perch	1
2005	Nordic coastal multimesh gillnets	Asköfjärden	231	58.8422	17.6438	4	K064	24	No	16.5	Perch	2
2005	Nordic coastal multimesh gillnets	Asköfjärden	231	58.8422	17.6438	4	K064	24	No	16.5	Perch	2
2005	Nordic coastal multimesh gillnets	Asköfjärden	231	58.8422	17.6438	4	K064	24	No	16.5	Perch	1
2005	Nordic coastal multimesh gillnets	Asköfjärden	231	58.8422	17.6438	4	K064	24	No	16.5	Perch	1
2005	Nordic coastal multimesh gillnets	Asköfjärden	231	58.8422	17.6438	4	K064	24	No	16.5	Roach	1
2005	Nordic coastal multimesh gillnets	Asköfjärden	231	58.8422	17.6438	4	K064	19	No	16.5	Perch	1
2005	Nordic coastal multimesh gillnets	Asköfjärden	231	58.8422	17.6438	4	K064	19	No	16.5	Perch	1
2005	Nordic coastal multimesh gillnets	Asköfjärden	231	58.8422	17.6438	4	K064	19	No	16.5	Perch	1
2005	Nordic coastal multimesh gillnets	Asköfjärden	231	58.8422	17.6438	4	K064	19	No	16.5	Perch	1
2005	Nordic coastal multimesh gillnets	Asköfjärden	231	58.8422	17.6438	4	K064	19	No	16.5	Perch	1
2005	Nordic coastal multimesh gillnets	Asköfjärden	231	58.8422	17.6438	4	K064	19	No	16.5	Ruffe	1
2005	Nordic coastal multimesh gillnets	Asköfjärden	231	58.8422	17.6438	4	K064	19	No	16.5	Roach	2
2005	Nordic coastal multimesh gillnets	Asköfjärden	231	58.8422	17.6438	4	K064	19	No	16.5	Roach	2
2005	Nordic coastal multimesh gillnets	Asköfjärden	231	58.8422	17.6438	4	K064	19	No	16.5	Roach	2
2005	Nordic coastal multimesh gillnets	Asköfjärden	330	58.8425	17.6483	7	K064	30	No	13.9	Perch	1
2005	Nordic coastal multimesh gillnets	Asköfjärden	330	58.8425	17.6483	7	K064	30	No	13.9	Perch	1
2005	Nordic coastal multimesh gillnets	Asköfjärden	330	58.8425	17.6483	7	K064	30	No	13.9	Perch	1
2005	Nordic coastal multimesh gillnets	Asköfjärden	330	58.8425	17.6483	7	K064	30	No	13.9	Flounder	1
2005	Nordic coastal multimesh gillnets	Asköfjärden	330	58.8425	17.6483	7	K064	30	No	13.9	Flounder	1
2005	Nordic coastal multimesh gillnets	Asköfjärden	330	58.8425	17.6483	7	K064	15	No	13.9	Perch	1
2005	Nordic coastal multimesh gillnets	Asköfjärden	330	58.8425	17.6483	7	K064	15	No	13.9	Perch	2
2005	Nordic coastal multimesh gillnets	Asköfjärden	330	58.8425	17.6483	7	K064	15	No	13.9	Perch	1
2005	Nordic coastal multimesh gillnets	Asköfjärden	330	58.8425	17.6483	7	K064	15	No	13.9	Perch	1
2005	Nordic coastal multimesh gillnets	Asköfjärden	330	58.8425	17.6483	7	K064	15	No	13.9	Ruffe	3
2005	Nordic coastal multimesh gillnets	Asköfjärden	330	58.8425	17.6483	7	K064	15	No	13.9	Ruffe	3
2005	Nordic coastal multimesh gillnets	Asköfjärden	330	58.8425	17.6483	7	K064	15	No	13.9	Roach	6
2005	Nordic coastal multimesh gillnets	Asköfjärden	330	58.8425	17.6483	7	K064	15	No	13.9	Roach	5
2005	Nordic coastal multimesh gillnets	Asköfjärden	330	58.8425	17.6483	7	K064	38	No	13.9	Flounder	1
2005	Nordic coastal multimesh gillnets	Asköfjärden	330	58.8425	17.6483	7	K064	10	No	13.9	Perch	1
2005	Nordic coastal multimesh gillnets	Asköfjärden	330	58.8425	17.6483	7	K064	10	No	13.9	Ruffe	1
2005	Nordic coastal multimesh gillnets	Asköfjärden	330	58.8425	17.6483	7	K064	10	No	13.9	Ruffe	1
2005	Nordic coastal multimesh gillnets	Asköfjärden	330	58.8425	17.6483	7	K064	10	No	13.9	Sprat	1
2005	Nordic coastal multimesh gillnets	Asköfjärden	330	58.8425	17.6483	7	K064	10	No	13.9	Sprat	1
2005	Nordic coastal multimesh gillnets	Asköfjärden	330	58.8425	17.6483	7	K064	12	No	13.9	Perch	1
2005	Nordic coastal multimesh gillnets	Asköfjärden	330	58.8425	17.6483	7	K064	12	No	13.9	Ruffe	1
2005	Nordic coastal multimesh gillnets	Asköfjärden	330	58.8425	17.6483	7	K064	12	No	13.9	Ruffe	5
2005	Nordic coastal multimesh gillnets	Asköfjärden	330	58.8425	17.6483	7	K064	12	No	13.9	Ruffe	7
2005	Nordic coastal multimesh gillnets	Asköfjärden	330	58.8425	17.6483	7	K064	12	No	13.9	Ruffe	2
2005	Nordic coastal multimesh gillnets	Asköfjärden	330	58.8425	17.6483	7	K064	12	No	13.9	Ruffe	2
2005	Nordic coastal multimesh gillnets	Asköfjärden	330	58.8425	17.6483	7	K064	12	No	13.9	Roach	1
2005	Nordic coastal multimesh gillnets	Asköfjärden	330	58.8425	17.6483	7	K064	12	No	13.9	Herring	1
2005	Nordic coastal multimesh gillnets	Asköfjärden	330	58.8425	17.6483	7	K064	24	No	13.9	Perch	2
2005	Nordic coastal multimesh gillnets	Asköfjärden	330	58.8425	17.6483	7	K064	24	No	13.9	Perch	2
2005	Nordic coastal multimesh gillnets	Asköfjärden	330	58.8425	17.6483	7	K064	24	No	13.9	Perch	3
2005	Nordic coastal multimesh gillnets	Asköfjärden	330	58.8425	17.6483	7	K064	24	No	13.9	Perch	1
2005	Nordic coastal multimesh gillnets	Asköfjärden	330	58.8425	17.6483	7	K064	24	No	13.9	Roach	2
2005	Nordic coastal multimesh gillnets	Asköfjärden	330	58.8425	17.6483	7	K064	24	No	13.9	Roach	1
2005	Nordic coastal multimesh gillnets	Asköfjärden	330	58.8425	17.6483	7	K064	24	No	13.9	Roach	2
2005	Nordic coastal multimesh gillnets	Asköfjärden	330	58.8425	17.6483	7	K064	19	No	13.9	Perch	1
2005	Nordic coastal multimesh gillnets	Asköfjärden	330	58.8425	17.6483	7	K064	19	No	13.9	Perch	2
2005	Nordic coastal multimesh gillnets	Asköfjärden	330	58.8425	17.6483	7	K064	19	No	13.9	Perch	1
2005	Nordic coastal multimesh gillnets	Asköfjärden	330	58.8425	17.6483	7	K064	19	No	13.9	Perch	1
2005	Nordic coastal multimesh gillnets	Asköfjärden	330	58.8425	17.6483	7	K064	19	No	13.9	Perch	1
2005	Nordic coastal multimesh gillnets	Asköfjärden	330	58.8425	17.6483	7	K064	19	No	13.9	Perch	1
2005	Nordic coastal multimesh gillnets	Asköfjärden	330	58.8425	17.6483	7	K064	19	No	13.9	Ruffe	1
2005	Nordic coastal multimesh gillnets	Asköfjärden	330	58.8425	17.6483	7	K064	19	No	13.9	Ruffe	1
2005	Nordic coastal multimesh gillnets	Asköfjärden	330	58.8425	17.6483	7	K064	19	No	13.9	Roach	2
2005	Nordic coastal multimesh gillnets	Asköfjärden	330	58.8425	17.6483	7	K064	19	No	13.9	Roach	1
2005	Nordic coastal multimesh gillnets	Asköfjärden	330	58.8425	17.6483	7	K064	19	No	13.9	Roach	1
2005	Nordic coastal multimesh gillnets	Asköfjärden	330	58.8425	17.6483	7	K064	19	No	13.9	Roach	1
2005	Nordic coastal multimesh gillnets	Asköfjärden	236	58.841	17.6248	5.9	K064	30	No	14.85	Perch	1
2005	Nordic coastal multimesh gillnets	Asköfjärden	236	58.841	17.6248	5.9	K064	15	No	14.85	Perch	1
2005	Nordic coastal multimesh gillnets	Asköfjärden	236	58.841	17.6248	5.9	K064	15	No	14.85	Perch	1
2005	Nordic coastal multimesh gillnets	Asköfjärden	236	58.841	17.6248	5.9	K064	10	No	14.85	Perch	1
2005	Nordic coastal multimesh gillnets	Asköfjärden	236	58.841	17.6248	5.9	K064	12	No	14.85	Perch	1
2005	Nordic coastal multimesh gillnets	Asköfjärden	236	58.841	17.6248	5.9	K064	12	No	14.85	Perch	2
2005	Nordic coastal multimesh gillnets	Asköfjärden	236	58.841	17.6248	5.9	K064	12	No	14.85	Perch	1
2005	Nordic coastal multimesh gillnets	Asköfjärden	236	58.841	17.6248	5.9	K064	12	No	14.85	Ruffe	2
2005	Nordic coastal multimesh gillnets	Asköfjärden	236	58.841	17.6248	5.9	K064	24	No	14.85	Perch	1
2005	Nordic coastal multimesh gillnets	Asköfjärden	236	58.841	17.6248	5.9	K064	24	No	14.85	Perch	1
2005	Nordic coastal multimesh gillnets	Asköfjärden	236	58.841	17.6248	5.9	K064	24	No	14.85	Perch	1
2005	Nordic coastal multimesh gillnets	Asköfjärden	236	58.841	17.6248	5.9	K064	24	No	14.85	Perch	1
2005	Nordic coastal multimesh gillnets	Asköfjärden	236	58.841	17.6248	5.9	K064	24	No	14.85	Roach	2
2005	Nordic coastal multimesh gillnets	Asköfjärden	236	58.841	17.6248	5.9	K064	19	No	14.85	Perch	1
2005	Nordic coastal multimesh gillnets	Asköfjärden	236	58.841	17.6248	5.9	K064	19	No	14.85	Perch	1
2005	Nordic coastal multimesh gillnets	Asköfjärden	236	58.841	17.6248	5.9	K064	19	No	14.85	Perch	1
2005	Nordic coastal multimesh gillnets	Asköfjärden	236	58.841	17.6248	5.9	K064	19	No	14.85	Perch	1
2005	Nordic coastal multimesh gillnets	Asköfjärden	236	58.841	17.6248	5.9	K064	19	No	14.85	Perch	1
2005	Nordic coastal multimesh gillnets	Asköfjärden	236	58.841	17.6248	5.9	K064	19	No	14.85	Roach	1
2005	Nordic coastal multimesh gillnets	Asköfjärden	236	58.841	17.6248	5.9	K064	19	No	14.85	Roach	1
2005	Nordic coastal multimesh gillnets	Asköfjärden	237	58.8415	17.6235	5.5	K064	30	No	14.7	Perch	1
2005	Nordic coastal multimesh gillnets	Asköfjärden	237	58.8415	17.6235	5.5	K064	30	No	14.7	Perch	1
2005	Nordic coastal multimesh gillnets	Asköfjärden	237	58.8415	17.6235	5.5	K064	15	No	14.7	Perch	1
2005	Nordic coastal multimesh gillnets	Asköfjärden	237	58.8415	17.6235	5.5	K064	38	No	14.7	Perch	1
2005	Nordic coastal multimesh gillnets	Asköfjärden	237	58.8415	17.6235	5.5	K064	10	No	14.7	Herring	1
2005	Nordic coastal multimesh gillnets	Asköfjärden	237	58.8415	17.6235	5.5	K064	12	No	14.7	Perch	1
2005	Nordic coastal multimesh gillnets	Asköfjärden	237	58.8415	17.6235	5.5	K064	12	No	14.7	Perch	2
2005	Nordic coastal multimesh gillnets	Asköfjärden	237	58.8415	17.6235	5.5	K064	12	No	14.7	Ruffe	2
2005	Nordic coastal multimesh gillnets	Asköfjärden	237	58.8415	17.6235	5.5	K064	12	No	14.7	Herring	1
2005	Nordic coastal multimesh gillnets	Asköfjärden	237	58.8415	17.6235	5.5	K064	24	No	14.7	Perch	1
2005	Nordic coastal multimesh gillnets	Asköfjärden	237	58.8415	17.6235	5.5	K064	24	No	14.7	Perch	1
2005	Nordic coastal multimesh gillnets	Asköfjärden	237	58.8415	17.6235	5.5	K064	24	No	14.7	Perch	1
2005	Nordic coastal multimesh gillnets	Asköfjärden	237	58.8415	17.6235	5.5	K064	24	No	14.7	Roach	2
2005	Nordic coastal multimesh gillnets	Asköfjärden	237	58.8415	17.6235	5.5	K064	19	No	14.7	Perch	2
2005	Nordic coastal multimesh gillnets	Asköfjärden	237	58.8415	17.6235	5.5	K064	19	No	14.7	Perch	9
2005	Nordic coastal multimesh gillnets	Asköfjärden	237	58.8415	17.6235	5.5	K064	19	No	14.7	Perch	2
2005	Nordic coastal multimesh gillnets	Asköfjärden	237	58.8415	17.6235	5.5	K064	19	No	14.7	Perch	1
2005	Nordic coastal multimesh gillnets	Asköfjärden	237	58.8415	17.6235	5.5	K064	19	No	14.7	Perch	2
2005	Nordic coastal multimesh gillnets	Asköfjärden	237	58.8415	17.6235	5.5	K064	19	No	14.7	Ruffe	1
2005	Nordic coastal multimesh gillnets	Asköfjärden	237	58.8415	17.6235	5.5	K064	19	No	14.7	Roach	1
2005	Nordic coastal multimesh gillnets	Asköfjärden	237	58.8415	17.6235	5.5	K064	19	No	14.7	Roach	2
2005	Nordic coastal multimesh gillnets	Asköfjärden	237	58.8415	17.6235	5.5	K064	19	No	14.7	Roach	4
2005	Nordic coastal multimesh gillnets	Asköfjärden	237	58.8415	17.6235	5.5	K064	19	No	14.7	Roach	1
2005	Nordic coastal multimesh gillnets	Asköfjärden	433	58.8387	17.6348	15	K064	30	No	8.4	Flounder	1
2005	Nordic coastal multimesh gillnets	Asköfjärden	433	58.8387	17.6348	15	K064	15	No	8.4	Herring	1
2005	Nordic coastal multimesh gillnets	Asköfjärden	433	58.8387	17.6348	15	K064	15	No	8.4	Herring	2
2005	Nordic coastal multimesh gillnets	Asköfjärden	433	58.8387	17.6348	15	K064	10	No	8.4	Sprat	2
2005	Nordic coastal multimesh gillnets	Asköfjärden	433	58.8387	17.6348	15	K064	12	No	8.4	Sprat	1
2005	Nordic coastal multimesh gillnets	Asköfjärden	433	58.8387	17.6348	15	K064	24	No	8.4	Roach	1
2005	Nordic coastal multimesh gillnets	Asköfjärden	433	58.8387	17.6348	15	K064	24	No	8.4	Roach	1
2005	Nordic coastal multimesh gillnets	Asköfjärden	433	58.8387	17.6348	15	K064	24	No	8.4	Roach	1
2005	Nordic coastal multimesh gillnets	Asköfjärden	433	58.8387	17.6348	15	K064	19	No	8.4	Ruffe	1
2005	Nordic coastal multimesh gillnets	Asköfjärden	433	58.8387	17.6348	15	K064	19	No	8.4	Ruffe	1
2005	Nordic coastal multimesh gillnets	Asköfjärden	434	58.8382	17.6237	17	K064	30	No	8.35	Sprat	1
2005	Nordic coastal multimesh gillnets	Asköfjärden	434	58.8382	17.6237	17	K064	30	No	8.35	Herring	1
2005	Nordic coastal multimesh gillnets	Asköfjärden	434	58.8382	17.6237	17	K064	15	No	8.35	Herring	2
2005	Nordic coastal multimesh gillnets	Asköfjärden	434	58.8382	17.6237	17	K064	10	No	8.35	Sprat	2
2005	Nordic coastal multimesh gillnets	Asköfjärden	434	58.8382	17.6237	17	K064	10	No	8.35	Sprat	1
2005	Nordic coastal multimesh gillnets	Asköfjärden	434	58.8382	17.6237	17	K064	10	No	8.35	Herring	2
2005	Nordic coastal multimesh gillnets	Asköfjärden	434	58.8382	17.6237	17	K064	12	No	8.35	Sprat	1
2005	Nordic coastal multimesh gillnets	Asköfjärden	434	58.8382	17.6237	17	K064	12	No	8.35	Sprat	2
2005	Nordic coastal multimesh gillnets	Asköfjärden	434	58.8382	17.6237	17	K064	12	No	8.35	Herring	1
2005	Nordic coastal multimesh gillnets	Asköfjärden	434	58.8382	17.6237	17	K064	12	No	8.35	Herring	1
2005	Nordic coastal multimesh gillnets	Asköfjärden	434	58.8382	17.6237	17	K064	12	No	8.35	Herring	2
2005	Nordic coastal multimesh gillnets	Asköfjärden	434	58.8382	17.6237	17	K064	24	No	8.35	Perch	1
2005	Nordic coastal multimesh gillnets	Asköfjärden	434	58.8382	17.6237	17	K064	24	No	8.35	Herring	1
2005	Nordic coastal multimesh gillnets	Asköfjärden	434	58.8382	17.6237	17	K064	19	No	8.35	Sprat	1
2005	Nordic coastal multimesh gillnets	Asköfjärden	434	58.8382	17.6237	17	K064	19	No	8.35	Herring	1
2005	Nordic coastal multimesh gillnets	Asköfjärden	434	58.8382	17.6237	17	K064	19	No	8.35	Herring	1
2005	Nordic coastal multimesh gillnets	Asköfjärden	435	58.8398	17.623	14	K064	15	No	8.95	Ruffe	1
2005	Nordic coastal multimesh gillnets	Asköfjärden	435	58.8398	17.623	14	K064	15	No	8.95	Herring	4
2005	Nordic coastal multimesh gillnets	Asköfjärden	435	58.8398	17.623	14	K064	15	No	8.95	Herring	6
2005	Nordic coastal multimesh gillnets	Asköfjärden	435	58.8398	17.623	14	K064	10	No	8.95	Sprat	12
2005	Nordic coastal multimesh gillnets	Asköfjärden	435	58.8398	17.623	14	K064	10	No	8.95	Sprat	7
2005	Nordic coastal multimesh gillnets	Asköfjärden	435	58.8398	17.623	14	K064	10	No	8.95	Sprat	3
2005	Nordic coastal multimesh gillnets	Asköfjärden	435	58.8398	17.623	14	K064	12	No	8.95	Sprat	3
2005	Nordic coastal multimesh gillnets	Asköfjärden	435	58.8398	17.623	14	K064	12	No	8.95	Sprat	3
2005	Nordic coastal multimesh gillnets	Asköfjärden	435	58.8398	17.623	14	K064	12	No	8.95	Sprat	5
2005	Nordic coastal multimesh gillnets	Asköfjärden	435	58.8398	17.623	14	K064	12	No	8.95	Herring	1
2005	Nordic coastal multimesh gillnets	Asköfjärden	435	58.8398	17.623	14	K064	12	No	8.95	Herring	2
2005	Nordic coastal multimesh gillnets	Asköfjärden	435	58.8398	17.623	14	K064	12	No	8.95	Herring	1
2005	Nordic coastal multimesh gillnets	Asköfjärden	435	58.8398	17.623	14	K064	12	No	8.95	Herring	1
2005	Nordic coastal multimesh gillnets	Asköfjärden	435	58.8398	17.623	14	K064	24	No	8.95	Perch	1
2005	Nordic coastal multimesh gillnets	Asköfjärden	435	58.8398	17.623	14	K064	24	No	8.95	Perch	2
2005	Nordic coastal multimesh gillnets	Asköfjärden	435	58.8398	17.623	14	K064	24	No	8.95	Herring	1
2005	Nordic coastal multimesh gillnets	Asköfjärden	435	58.8398	17.623	14	K064	19	No	8.95	Perch	2
2005	Nordic coastal multimesh gillnets	Asköfjärden	435	58.8398	17.623	14	K064	19	No	8.95	Perch	1
2005	Nordic coastal multimesh gillnets	Asköfjärden	435	58.8398	17.623	14	K064	19	No	8.95	Perch	1
2005	Nordic coastal multimesh gillnets	Asköfjärden	435	58.8398	17.623	14	K064	19	No	8.95	Herring	1
2005	Nordic coastal multimesh gillnets	Asköfjärden	435	58.8398	17.623	14	K064	19	No	8.95	Herring	1
2005	Nordic coastal multimesh gillnets	Asköfjärden	435	58.8398	17.623	14	K064	19	No	8.95	Herring	1
2005	Nordic coastal multimesh gillnets	Asköfjärden	435	58.8398	17.623	14	K064	19	No	8.95	Herring	1
2005	Nordic coastal multimesh gillnets	Asköfjärden	239	58.842	17.6332	8	K064	30	No	14.1	Perch	2
2005	Nordic coastal multimesh gillnets	Asköfjärden	239	58.842	17.6332	8	K064	30	No	14.1	Perch	1
2005	Nordic coastal multimesh gillnets	Asköfjärden	239	58.842	17.6332	8	K064	30	No	14.1	Roach	1
2005	Nordic coastal multimesh gillnets	Asköfjärden	239	58.842	17.6332	8	K064	15	No	14.1	Perch	1
2005	Nordic coastal multimesh gillnets	Asköfjärden	239	58.842	17.6332	8	K064	15	No	14.1	Perch	2
2005	Nordic coastal multimesh gillnets	Asköfjärden	239	58.842	17.6332	8	K064	15	No	14.1	Perch	2
2005	Nordic coastal multimesh gillnets	Asköfjärden	239	58.842	17.6332	8	K064	15	No	14.1	Perch	1
2005	Nordic coastal multimesh gillnets	Asköfjärden	239	58.842	17.6332	8	K064	15	No	14.1	Perch	1
2005	Nordic coastal multimesh gillnets	Asköfjärden	239	58.842	17.6332	8	K064	15	No	14.1	Perch	1
2005	Nordic coastal multimesh gillnets	Asköfjärden	239	58.842	17.6332	8	K064	15	No	14.1	Roach	1
2005	Nordic coastal multimesh gillnets	Asköfjärden	239	58.842	17.6332	8	K064	38	No	14.1	Perch	1
2005	Nordic coastal multimesh gillnets	Asköfjärden	239	58.842	17.6332	8	K064	38	No	14.1	Flounder	2
2005	Nordic coastal multimesh gillnets	Asköfjärden	239	58.842	17.6332	8	K064	10	No	14.1	Herring	1
2005	Nordic coastal multimesh gillnets	Asköfjärden	239	58.842	17.6332	8	K064	12	No	14.1	Perch	1
2005	Nordic coastal multimesh gillnets	Asköfjärden	239	58.842	17.6332	8	K064	12	No	14.1	Ruffe	2
2005	Nordic coastal multimesh gillnets	Asköfjärden	239	58.842	17.6332	8	K064	12	No	14.1	Roach	1
2005	Nordic coastal multimesh gillnets	Asköfjärden	239	58.842	17.6332	8	K064	24	No	14.1	Perch	2
2005	Nordic coastal multimesh gillnets	Asköfjärden	239	58.842	17.6332	8	K064	24	No	14.1	Roach	3
2005	Nordic coastal multimesh gillnets	Asköfjärden	239	58.842	17.6332	8	K064	24	No	14.1	Roach	3
2005	Nordic coastal multimesh gillnets	Asköfjärden	239	58.842	17.6332	8	K064	24	No	14.1	Roach	1
2005	Nordic coastal multimesh gillnets	Asköfjärden	239	58.842	17.6332	8	K064	19	No	14.1	Perch	1
2005	Nordic coastal multimesh gillnets	Asköfjärden	239	58.842	17.6332	8	K064	19	No	14.1	Perch	2
2005	Nordic coastal multimesh gillnets	Asköfjärden	239	58.842	17.6332	8	K064	19	No	14.1	Perch	2
2005	Nordic coastal multimesh gillnets	Asköfjärden	239	58.842	17.6332	8	K064	19	No	14.1	Perch	3
2005	Nordic coastal multimesh gillnets	Asköfjärden	239	58.842	17.6332	8	K064	19	No	14.1	Perch	1
2005	Nordic coastal multimesh gillnets	Asköfjärden	239	58.842	17.6332	8	K064	19	No	14.1	Perch	1
2005	Nordic coastal multimesh gillnets	Asköfjärden	239	58.842	17.6332	8	K064	19	No	14.1	Roach	1
2005	Nordic coastal multimesh gillnets	Asköfjärden	239	58.842	17.6332	8	K064	19	No	14.1	Roach	1
2005	Nordic coastal multimesh gillnets	Asköfjärden	239	58.842	17.6332	8	K064	19	No	14.1	Roach	2
2005	Nordic coastal multimesh gillnets	Asköfjärden	239	58.842	17.6332	8	K064	19	No	14.1	Roach	1
2005	Nordic coastal multimesh gillnets	Asköfjärden	241	58.8422	17.6313	5.9	K064	30	No	14.1	Roach	1
2005	Nordic coastal multimesh gillnets	Asköfjärden	241	58.8422	17.6313	5.9	K064	15	No	14.1	Perch	1
2005	Nordic coastal multimesh gillnets	Asköfjärden	241	58.8422	17.6313	5.9	K064	15	No	14.1	Perch	6
2005	Nordic coastal multimesh gillnets	Asköfjärden	241	58.8422	17.6313	5.9	K064	15	No	14.1	Perch	1
2005	Nordic coastal multimesh gillnets	Asköfjärden	241	58.8422	17.6313	5.9	K064	15	No	14.1	Perch	1
2005	Nordic coastal multimesh gillnets	Asköfjärden	241	58.8422	17.6313	5.9	K064	15	No	14.1	Perch	1
2005	Nordic coastal multimesh gillnets	Asköfjärden	241	58.8422	17.6313	5.9	K064	15	No	14.1	Perch	1
2005	Nordic coastal multimesh gillnets	Asköfjärden	241	58.8422	17.6313	5.9	K064	15	No	14.1	Perch	1
2005	Nordic coastal multimesh gillnets	Asköfjärden	241	58.8422	17.6313	5.9	K064	12	No	14.1	Perch	1
2005	Nordic coastal multimesh gillnets	Asköfjärden	241	58.8422	17.6313	5.9	K064	12	No	14.1	Ruffe	1
2005	Nordic coastal multimesh gillnets	Asköfjärden	241	58.8422	17.6313	5.9	K064	12	No	14.1	Ruffe	2
2005	Nordic coastal multimesh gillnets	Asköfjärden	241	58.8422	17.6313	5.9	K064	12	No	14.1	Ruffe	1
2005	Nordic coastal multimesh gillnets	Asköfjärden	241	58.8422	17.6313	5.9	K064	12	No	14.1	Roach	1
2005	Nordic coastal multimesh gillnets	Asköfjärden	241	58.8422	17.6313	5.9	K064	24	No	14.1	Perch	3
2005	Nordic coastal multimesh gillnets	Asköfjärden	241	58.8422	17.6313	5.9	K064	24	No	14.1	Perch	3
2005	Nordic coastal multimesh gillnets	Asköfjärden	241	58.8422	17.6313	5.9	K064	24	No	14.1	Perch	2
2005	Nordic coastal multimesh gillnets	Asköfjärden	241	58.8422	17.6313	5.9	K064	24	No	14.1	Perch	1
2005	Nordic coastal multimesh gillnets	Asköfjärden	241	58.8422	17.6313	5.9	K064	24	No	14.1	Roach	1
2005	Nordic coastal multimesh gillnets	Asköfjärden	241	58.8422	17.6313	5.9	K064	24	No	14.1	Roach	1
2005	Nordic coastal multimesh gillnets	Asköfjärden	241	58.8422	17.6313	5.9	K064	24	No	14.1	Herring	1
2005	Nordic coastal multimesh gillnets	Asköfjärden	241	58.8422	17.6313	5.9	K064	19	No	14.1	Perch	7
2005	Nordic coastal multimesh gillnets	Asköfjärden	241	58.8422	17.6313	5.9	K064	19	No	14.1	Perch	3
2005	Nordic coastal multimesh gillnets	Asköfjärden	241	58.8422	17.6313	5.9	K064	19	No	14.1	Perch	4
2005	Nordic coastal multimesh gillnets	Asköfjärden	241	58.8422	17.6313	5.9	K064	19	No	14.1	Roach	1
2005	Nordic coastal multimesh gillnets	Asköfjärden	342	58.8435	17.6317	7.2	K064	15	No	13.7	Perch	2
2005	Nordic coastal multimesh gillnets	Asköfjärden	342	58.8435	17.6317	7.2	K064	15	No	13.7	Ruffe	2
2005	Nordic coastal multimesh gillnets	Asköfjärden	342	58.8435	17.6317	7.2	K064	15	No	13.7	Ruffe	2
2005	Nordic coastal multimesh gillnets	Asköfjärden	342	58.8435	17.6317	7.2	K064	15	No	13.7	Ruffe	2
2005	Nordic coastal multimesh gillnets	Asköfjärden	342	58.8435	17.6317	7.2	K064	15	No	13.7	Herring	3
2005	Nordic coastal multimesh gillnets	Asköfjärden	342	58.8435	17.6317	7.2	K064	15	No	13.7	Herring	2
2005	Nordic coastal multimesh gillnets	Asköfjärden	342	58.8435	17.6317	7.2	K064	12	No	13.7	Perch	1
2005	Nordic coastal multimesh gillnets	Asköfjärden	342	58.8435	17.6317	7.2	K064	12	No	13.7	Ruffe	2
2005	Nordic coastal multimesh gillnets	Asköfjärden	342	58.8435	17.6317	7.2	K064	12	No	13.7	Ruffe	7
2005	Nordic coastal multimesh gillnets	Asköfjärden	342	58.8435	17.6317	7.2	K064	12	No	13.7	Ruffe	1
2005	Nordic coastal multimesh gillnets	Asköfjärden	342	58.8435	17.6317	7.2	K064	12	No	13.7	Sprat	1
2005	Nordic coastal multimesh gillnets	Asköfjärden	342	58.8435	17.6317	7.2	K064	12	No	13.7	Sprat	3
2005	Nordic coastal multimesh gillnets	Asköfjärden	342	58.8435	17.6317	7.2	K064	12	No	13.7	Herring	1
2005	Nordic coastal multimesh gillnets	Asköfjärden	342	58.8435	17.6317	7.2	K064	12	No	13.7	Herring	3
2005	Nordic coastal multimesh gillnets	Asköfjärden	342	58.8435	17.6317	7.2	K064	24	No	13.7	Perch	2
2005	Nordic coastal multimesh gillnets	Asköfjärden	342	58.8435	17.6317	7.2	K064	24	No	13.7	Perch	1
2005	Nordic coastal multimesh gillnets	Asköfjärden	342	58.8435	17.6317	7.2	K064	24	No	13.7	Perch	4
2005	Nordic coastal multimesh gillnets	Asköfjärden	342	58.8435	17.6317	7.2	K064	24	No	13.7	Perch	2
2005	Nordic coastal multimesh gillnets	Asköfjärden	342	58.8435	17.6317	7.2	K064	24	No	13.7	Perch	4
2005	Nordic coastal multimesh gillnets	Asköfjärden	342	58.8435	17.6317	7.2	K064	24	No	13.7	Perch	1
2005	Nordic coastal multimesh gillnets	Asköfjärden	342	58.8435	17.6317	7.2	K064	24	No	13.7	Ruffe	1
2005	Nordic coastal multimesh gillnets	Asköfjärden	342	58.8435	17.6317	7.2	K064	24	No	13.7	Roach	1
2005	Nordic coastal multimesh gillnets	Asköfjärden	342	58.8435	17.6317	7.2	K064	19	No	13.7	Perch	3
2005	Nordic coastal multimesh gillnets	Asköfjärden	342	58.8435	17.6317	7.2	K064	19	No	13.7	Perch	9
2005	Nordic coastal multimesh gillnets	Asköfjärden	342	58.8435	17.6317	7.2	K064	19	No	13.7	Perch	5
2005	Nordic coastal multimesh gillnets	Asköfjärden	342	58.8435	17.6317	7.2	K064	19	No	13.7	Perch	3
2005	Nordic coastal multimesh gillnets	Asköfjärden	342	58.8435	17.6317	7.2	K064	19	No	13.7	Perch	1
2005	Nordic coastal multimesh gillnets	Asköfjärden	342	58.8435	17.6317	7.2	K064	19	No	13.7	Perch	1
2005	Nordic coastal multimesh gillnets	Asköfjärden	342	58.8435	17.6317	7.2	K064	19	No	13.7	Perch	1
2005	Nordic coastal multimesh gillnets	Asköfjärden	343	58.8453	17.637	7	K064	30	No	14.6	Perch	1
2005	Nordic coastal multimesh gillnets	Asköfjärden	343	58.8453	17.637	7	K064	30	No	14.6	Perch	2
2005	Nordic coastal multimesh gillnets	Asköfjärden	343	58.8453	17.637	7	K064	30	No	14.6	Roach	3
2005	Nordic coastal multimesh gillnets	Asköfjärden	343	58.8453	17.637	7	K064	30	No	14.6	Roach	1
2005	Nordic coastal multimesh gillnets	Asköfjärden	343	58.8453	17.637	7	K064	15	No	14.6	Perch	1
2005	Nordic coastal multimesh gillnets	Asköfjärden	343	58.8453	17.637	7	K064	15	No	14.6	Perch	4
2005	Nordic coastal multimesh gillnets	Asköfjärden	343	58.8453	17.637	7	K064	15	No	14.6	Perch	2
2005	Nordic coastal multimesh gillnets	Asköfjärden	343	58.8453	17.637	7	K064	15	No	14.6	Perch	1
2005	Nordic coastal multimesh gillnets	Asköfjärden	343	58.8453	17.637	7	K064	15	No	14.6	Perch	1
2005	Nordic coastal multimesh gillnets	Asköfjärden	343	58.8453	17.637	7	K064	15	No	14.6	Perch	2
2005	Nordic coastal multimesh gillnets	Asköfjärden	343	58.8453	17.637	7	K064	15	No	14.6	Ruffe	1
2005	Nordic coastal multimesh gillnets	Asköfjärden	343	58.8453	17.637	7	K064	15	No	14.6	Roach	1
2005	Nordic coastal multimesh gillnets	Asköfjärden	343	58.8453	17.637	7	K064	38	No	14.6	Pikeperch	1
2005	Nordic coastal multimesh gillnets	Asköfjärden	343	58.8453	17.637	7	K064	12	No	14.6	Perch	1
2005	Nordic coastal multimesh gillnets	Asköfjärden	343	58.8453	17.637	7	K064	12	No	14.6	Perch	2
2005	Nordic coastal multimesh gillnets	Asköfjärden	343	58.8453	17.637	7	K064	12	No	14.6	Perch	1
2005	Nordic coastal multimesh gillnets	Asköfjärden	343	58.8453	17.637	7	K064	12	No	14.6	Ruffe	1
2005	Nordic coastal multimesh gillnets	Asköfjärden	343	58.8453	17.637	7	K064	12	No	14.6	Ruffe	2
2005	Nordic coastal multimesh gillnets	Asköfjärden	343	58.8453	17.637	7	K064	12	No	14.6	Roach	1
2005	Nordic coastal multimesh gillnets	Asköfjärden	343	58.8453	17.637	7	K064	12	No	14.6	Flounder	1
2005	Nordic coastal multimesh gillnets	Asköfjärden	343	58.8453	17.637	7	K064	24	No	14.6	Perch	1
2005	Nordic coastal multimesh gillnets	Asköfjärden	343	58.8453	17.637	7	K064	24	No	14.6	Perch	4
2005	Nordic coastal multimesh gillnets	Asköfjärden	343	58.8453	17.637	7	K064	24	No	14.6	Perch	2
2005	Nordic coastal multimesh gillnets	Asköfjärden	343	58.8453	17.637	7	K064	24	No	14.6	Perch	1
2005	Nordic coastal multimesh gillnets	Asköfjärden	343	58.8453	17.637	7	K064	24	No	14.6	Perch	1
2005	Nordic coastal multimesh gillnets	Asköfjärden	343	58.8453	17.637	7	K064	24	No	14.6	Ruffe	1
2005	Nordic coastal multimesh gillnets	Asköfjärden	343	58.8453	17.637	7	K064	24	No	14.6	Roach	2
2005	Nordic coastal multimesh gillnets	Asköfjärden	343	58.8453	17.637	7	K064	24	No	14.6	Roach	2
2005	Nordic coastal multimesh gillnets	Asköfjärden	343	58.8453	17.637	7	K064	24	No	14.6	Roach	1
2005	Nordic coastal multimesh gillnets	Asköfjärden	343	58.8453	17.637	7	K064	19	No	14.6	Perch	4
2005	Nordic coastal multimesh gillnets	Asköfjärden	343	58.8453	17.637	7	K064	19	No	14.6	Perch	9
2005	Nordic coastal multimesh gillnets	Asköfjärden	343	58.8453	17.637	7	K064	19	No	14.6	Perch	1
2005	Nordic coastal multimesh gillnets	Asköfjärden	343	58.8453	17.637	7	K064	19	No	14.6	Perch	6
2005	Nordic coastal multimesh gillnets	Asköfjärden	343	58.8453	17.637	7	K064	19	No	14.6	Perch	2
2005	Nordic coastal multimesh gillnets	Asköfjärden	343	58.8453	17.637	7	K064	19	No	14.6	Perch	1
2005	Nordic coastal multimesh gillnets	Asköfjärden	343	58.8453	17.637	7	K064	19	No	14.6	Roach	1
2005	Nordic coastal multimesh gillnets	Asköfjärden	438	58.8345	17.6395	13	K064	30	No	8.9	Herring	1
2005	Nordic coastal multimesh gillnets	Asköfjärden	438	58.8345	17.6395	13	K064	15	No	8.9	Herring	1
2005	Nordic coastal multimesh gillnets	Asköfjärden	438	58.8345	17.6395	13	K064	10	No	8.9	Sprat	4
2005	Nordic coastal multimesh gillnets	Asköfjärden	438	58.8345	17.6395	13	K064	12	No	8.9	Ruffe	1
2005	Nordic coastal multimesh gillnets	Asköfjärden	438	58.8345	17.6395	13	K064	12	No	8.9	Sprat	1
2005	Nordic coastal multimesh gillnets	Asköfjärden	438	58.8345	17.6395	13	K064	12	No	8.9	Sprat	1
2005	Nordic coastal multimesh gillnets	Asköfjärden	438	58.8345	17.6395	13	K064	12	No	8.9	Herring	1
2005	Nordic coastal multimesh gillnets	Asköfjärden	438	58.8345	17.6395	13	K064	12	No	8.9	Herring	1
2005	Nordic coastal multimesh gillnets	Asköfjärden	438	58.8345	17.6395	13	K064	12	No	8.9	Herring	1
2005	Nordic coastal multimesh gillnets	Asköfjärden	438	58.8345	17.6395	13	K064	12	No	8.9	Herring	1
2005	Nordic coastal multimesh gillnets	Asköfjärden	438	58.8345	17.6395	13	K064	19	No	8.9	Ruffe	1
2005	Nordic coastal multimesh gillnets	Asköfjärden	440	58.8422	17.6363	12	K064	15	No	8.8	Ruffe	1
2005	Nordic coastal multimesh gillnets	Asköfjärden	440	58.8422	17.6363	12	K064	15	No	8.8	Ruffe	3
2005	Nordic coastal multimesh gillnets	Asköfjärden	440	58.8422	17.6363	12	K064	15	No	8.8	Sprat	1
2005	Nordic coastal multimesh gillnets	Asköfjärden	440	58.8422	17.6363	12	K064	15	No	8.8	Herring	1
2005	Nordic coastal multimesh gillnets	Asköfjärden	440	58.8422	17.6363	12	K064	15	No	8.8	Herring	1
2005	Nordic coastal multimesh gillnets	Asköfjärden	440	58.8422	17.6363	12	K064	10	No	8.8	Sprat	10
2005	Nordic coastal multimesh gillnets	Asköfjärden	440	58.8422	17.6363	12	K064	10	No	8.8	Sprat	17
2005	Nordic coastal multimesh gillnets	Asköfjärden	440	58.8422	17.6363	12	K064	10	No	8.8	Sprat	3
2005	Nordic coastal multimesh gillnets	Asköfjärden	440	58.8422	17.6363	12	K064	10	No	8.8	Sprat	1
2005	Nordic coastal multimesh gillnets	Asköfjärden	440	58.8422	17.6363	12	K064	12	No	8.8	Ruffe	1
2005	Nordic coastal multimesh gillnets	Asköfjärden	440	58.8422	17.6363	12	K064	12	No	8.8	Ruffe	3
2005	Nordic coastal multimesh gillnets	Asköfjärden	440	58.8422	17.6363	12	K064	12	No	8.8	Sprat	1
2005	Nordic coastal multimesh gillnets	Asköfjärden	440	58.8422	17.6363	12	K064	12	No	8.8	Sprat	1
2005	Nordic coastal multimesh gillnets	Asköfjärden	440	58.8422	17.6363	12	K064	24	No	8.8	Perch	3
2005	Nordic coastal multimesh gillnets	Asköfjärden	440	58.8422	17.6363	12	K064	24	No	8.8	Perch	1
2005	Nordic coastal multimesh gillnets	Asköfjärden	440	58.8422	17.6363	12	K064	19	No	8.8	Perch	1
2005	Nordic coastal multimesh gillnets	Asköfjärden	440	58.8422	17.6363	12	K064	19	No	8.8	Perch	2
2005	Nordic coastal multimesh gillnets	Asköfjärden	440	58.8422	17.6363	12	K064	19	No	8.8	Perch	1
2005	Nordic coastal multimesh gillnets	Asköfjärden	440	58.8422	17.6363	12	K064	19	No	8.8	Perch	2
2005	Nordic coastal multimesh gillnets	Asköfjärden	440	58.8422	17.6363	12	K064	19	No	8.8	Roach	1
2005	Nordic coastal multimesh gillnets	Asköfjärden	440	58.8422	17.6363	12	K064	19	No	8.8	Herring	1
2005	Nordic coastal multimesh gillnets	Asköfjärden	444	58.8455	17.6205	12	K064	30	No	10.1	Perch	1
2005	Nordic coastal multimesh gillnets	Asköfjärden	444	58.8455	17.6205	12	K064	30	No	10.1	Perch	1
2005	Nordic coastal multimesh gillnets	Asköfjärden	444	58.8455	17.6205	12	K064	30	No	10.1	Ide	1
2005	Nordic coastal multimesh gillnets	Asköfjärden	444	58.8455	17.6205	12	K064	15	No	10.1	Perch	1
2005	Nordic coastal multimesh gillnets	Asköfjärden	444	58.8455	17.6205	12	K064	10	No	10.1	Sprat	1
2005	Nordic coastal multimesh gillnets	Asköfjärden	444	58.8455	17.6205	12	K064	10	No	10.1	Sprat	3
2005	Nordic coastal multimesh gillnets	Asköfjärden	444	58.8455	17.6205	12	K064	10	No	10.1	Sprat	5
2005	Nordic coastal multimesh gillnets	Asköfjärden	444	58.8455	17.6205	12	K064	10	No	10.1	Sprat	4
2005	Nordic coastal multimesh gillnets	Asköfjärden	444	58.8455	17.6205	12	K064	10	No	10.1	Sprat	1
2005	Nordic coastal multimesh gillnets	Asköfjärden	444	58.8455	17.6205	12	K064	10	No	10.1	Herring	3
2005	Nordic coastal multimesh gillnets	Asköfjärden	444	58.8455	17.6205	12	K064	10	No	10.1	Herring	1
2005	Nordic coastal multimesh gillnets	Asköfjärden	444	58.8455	17.6205	12	K064	12	No	10.1	Ruffe	5
2005	Nordic coastal multimesh gillnets	Asköfjärden	444	58.8455	17.6205	12	K064	12	No	10.1	Ruffe	2
2005	Nordic coastal multimesh gillnets	Asköfjärden	444	58.8455	17.6205	12	K064	12	No	10.1	Herring	1
2005	Nordic coastal multimesh gillnets	Asköfjärden	444	58.8455	17.6205	12	K064	12	No	10.1	Herring	2
2005	Nordic coastal multimesh gillnets	Asköfjärden	444	58.8455	17.6205	12	K064	12	No	10.1	Herring	2
2005	Nordic coastal multimesh gillnets	Asköfjärden	444	58.8455	17.6205	12	K064	12	No	10.1	Herring	1
2005	Nordic coastal multimesh gillnets	Asköfjärden	444	58.8455	17.6205	12	K064	12	No	10.1	Herring	1
2005	Nordic coastal multimesh gillnets	Asköfjärden	444	58.8455	17.6205	12	K064	24	No	10.1	Perch	4
2005	Nordic coastal multimesh gillnets	Asköfjärden	444	58.8455	17.6205	12	K064	24	No	10.1	Perch	2
2005	Nordic coastal multimesh gillnets	Asköfjärden	444	58.8455	17.6205	12	K064	24	No	10.1	Perch	1
2005	Nordic coastal multimesh gillnets	Asköfjärden	444	58.8455	17.6205	12	K064	24	No	10.1	Perch	1
2005	Nordic coastal multimesh gillnets	Asköfjärden	444	58.8455	17.6205	12	K064	24	No	10.1	Perch	2
2005	Nordic coastal multimesh gillnets	Asköfjärden	444	58.8455	17.6205	12	K064	24	No	10.1	Ruffe	2
2005	Nordic coastal multimesh gillnets	Asköfjärden	444	58.8455	17.6205	12	K064	24	No	10.1	Roach	2
2005	Nordic coastal multimesh gillnets	Asköfjärden	444	58.8455	17.6205	12	K064	24	No	10.1	Sprat	1
2005	Nordic coastal multimesh gillnets	Asköfjärden	444	58.8455	17.6205	12	K064	19	No	10.1	Ruffe	1
2005	Nordic coastal multimesh gillnets	Asköfjärden	444	58.8455	17.6205	12	K064	19	No	10.1	Ruffe	2
2005	Nordic coastal multimesh gillnets	Asköfjärden	444	58.8455	17.6205	12	K064	19	No	10.1	Herring	3
2005	Nordic coastal multimesh gillnets	Asköfjärden	145	58.8473	17.627	2.9	K064	15	No	15.9	Perch	5
2005	Nordic coastal multimesh gillnets	Asköfjärden	145	58.8473	17.627	2.9	K064	15	No	15.9	Perch	1
2005	Nordic coastal multimesh gillnets	Asköfjärden	145	58.8473	17.627	2.9	K064	15	No	15.9	Roach	1
2005	Nordic coastal multimesh gillnets	Asköfjärden	145	58.8473	17.627	2.9	K064	15	No	15.9	Roach	4
2005	Nordic coastal multimesh gillnets	Asköfjärden	145	58.8473	17.627	2.9	K064	15	No	15.9	Roach	5
2005	Nordic coastal multimesh gillnets	Asköfjärden	145	58.8473	17.627	2.9	K064	15	No	15.9	Roach	2
2005	Nordic coastal multimesh gillnets	Asköfjärden	145	58.8473	17.627	2.9	K064	15	No	15.9	Herring	1
2005	Nordic coastal multimesh gillnets	Asköfjärden	145	58.8473	17.627	2.9	K064	10	No	15.9	Perch	1
2005	Nordic coastal multimesh gillnets	Asköfjärden	145	58.8473	17.627	2.9	K064	10	No	15.9	Perch	4
2005	Nordic coastal multimesh gillnets	Asköfjärden	145	58.8473	17.627	2.9	K064	10	No	15.9	Roach	4
2005	Nordic coastal multimesh gillnets	Asköfjärden	145	58.8473	17.627	2.9	K064	10	No	15.9	Roach	6
2005	Nordic coastal multimesh gillnets	Asköfjärden	145	58.8473	17.627	2.9	K064	10	No	15.9	Roach	1
2005	Nordic coastal multimesh gillnets	Asköfjärden	145	58.8473	17.627	2.9	K064	10	No	15.9	Sprat	1
2005	Nordic coastal multimesh gillnets	Asköfjärden	145	58.8473	17.627	2.9	K064	12	No	15.9	Perch	6
2005	Nordic coastal multimesh gillnets	Asköfjärden	145	58.8473	17.627	2.9	K064	12	No	15.9	Perch	1
2005	Nordic coastal multimesh gillnets	Asköfjärden	145	58.8473	17.627	2.9	K064	12	No	15.9	Perch	1
2005	Nordic coastal multimesh gillnets	Asköfjärden	145	58.8473	17.627	2.9	K064	12	No	15.9	Roach	21
2005	Nordic coastal multimesh gillnets	Asköfjärden	145	58.8473	17.627	2.9	K064	12	No	15.9	Roach	4
2005	Nordic coastal multimesh gillnets	Asköfjärden	145	58.8473	17.627	2.9	K064	24	No	15.9	Perch	1
2005	Nordic coastal multimesh gillnets	Asköfjärden	145	58.8473	17.627	2.9	K064	19	No	15.9	Perch	1
2005	Nordic coastal multimesh gillnets	Asköfjärden	145	58.8473	17.627	2.9	K064	19	No	15.9	Roach	3
2005	Nordic coastal multimesh gillnets	Asköfjärden	145	58.8473	17.627	2.9	K064	19	No	15.9	Roach	1
2005	Nordic coastal multimesh gillnets	Asköfjärden	148	58.8463	17.6303	2.9	K064	15	No	15.95	Perch	2
2005	Nordic coastal multimesh gillnets	Asköfjärden	148	58.8463	17.6303	2.9	K064	15	No	15.95	Pike	1
2005	Nordic coastal multimesh gillnets	Asköfjärden	148	58.8463	17.6303	2.9	K064	15	No	15.95	Roach	1
2005	Nordic coastal multimesh gillnets	Asköfjärden	148	58.8463	17.6303	2.9	K064	15	No	15.95	Roach	5
2005	Nordic coastal multimesh gillnets	Asköfjärden	148	58.8463	17.6303	2.9	K064	15	No	15.95	Roach	1
2005	Nordic coastal multimesh gillnets	Asköfjärden	148	58.8463	17.6303	2.9	K064	15	No	15.95	Roach	2
2005	Nordic coastal multimesh gillnets	Asköfjärden	148	58.8463	17.6303	2.9	K064	10	No	15.95	Roach	3
2005	Nordic coastal multimesh gillnets	Asköfjärden	148	58.8463	17.6303	2.9	K064	10	No	15.95	Roach	2
2005	Nordic coastal multimesh gillnets	Asköfjärden	148	58.8463	17.6303	2.9	K064	10	No	15.95	Roach	1
2005	Nordic coastal multimesh gillnets	Asköfjärden	148	58.8463	17.6303	2.9	K064	10	No	15.95	Sprat	5
2005	Nordic coastal multimesh gillnets	Asköfjärden	148	58.8463	17.6303	2.9	K064	10	No	15.95	Sprat	3
2005	Nordic coastal multimesh gillnets	Asköfjärden	148	58.8463	17.6303	2.9	K064	12	No	15.95	Perch	3
2005	Nordic coastal multimesh gillnets	Asköfjärden	148	58.8463	17.6303	2.9	K064	12	No	15.95	Perch	1
2005	Nordic coastal multimesh gillnets	Asköfjärden	148	58.8463	17.6303	2.9	K064	12	No	15.95	Perch	1
2005	Nordic coastal multimesh gillnets	Asköfjärden	148	58.8463	17.6303	2.9	K064	12	No	15.95	Roach	2
2005	Nordic coastal multimesh gillnets	Asköfjärden	148	58.8463	17.6303	2.9	K064	12	No	15.95	Roach	8
2005	Nordic coastal multimesh gillnets	Asköfjärden	148	58.8463	17.6303	2.9	K064	12	No	15.95	Roach	2
2005	Nordic coastal multimesh gillnets	Asköfjärden	148	58.8463	17.6303	2.9	K064	12	No	15.95	Roach	3
2005	Nordic coastal multimesh gillnets	Asköfjärden	148	58.8463	17.6303	2.9	K064	24	No	15.95	Perch	1
2005	Nordic coastal multimesh gillnets	Asköfjärden	148	58.8463	17.6303	2.9	K064	24	No	15.95	Roach	1
2005	Nordic coastal multimesh gillnets	Asköfjärden	148	58.8463	17.6303	2.9	K064	19	No	15.95	Perch	1
2005	Nordic coastal multimesh gillnets	Asköfjärden	148	58.8463	17.6303	2.9	K064	19	No	15.95	Roach	1
2005	Nordic coastal multimesh gillnets	Asköfjärden	148	58.8463	17.6303	2.9	K064	19	No	15.95	Roach	2
2005	Nordic coastal multimesh gillnets	Asköfjärden	148	58.8463	17.6303	2.9	K064	19	No	15.95	Roach	3
2005	Nordic coastal multimesh gillnets	Asköfjärden	148	58.8463	17.6303	2.9	K064	19	No	15.95	Roach	1
2005	Nordic coastal multimesh gillnets	Asköfjärden	148	58.8463	17.6303	2.9	K064	19	No	15.95	Roach	3
2005	Nordic coastal multimesh gillnets	Asköfjärden	246	58.8468	17.628	4	K064	15	No	15.15	Roach	5
2005	Nordic coastal multimesh gillnets	Asköfjärden	246	58.8468	17.628	4	K064	15	No	15.15	Roach	1
2005	Nordic coastal multimesh gillnets	Asköfjärden	246	58.8468	17.628	4	K064	10	No	15.15	Roach	1
2005	Nordic coastal multimesh gillnets	Asköfjärden	246	58.8468	17.628	4	K064	10	No	15.15	Roach	1
2005	Nordic coastal multimesh gillnets	Asköfjärden	246	58.8468	17.628	4	K064	10	No	15.15	Sprat	3
2005	Nordic coastal multimesh gillnets	Asköfjärden	246	58.8468	17.628	4	K064	12	No	15.15	Perch	1
2005	Nordic coastal multimesh gillnets	Asköfjärden	246	58.8468	17.628	4	K064	12	No	15.15	Perch	2
2005	Nordic coastal multimesh gillnets	Asköfjärden	246	58.8468	17.628	4	K064	12	No	15.15	Perch	1
2005	Nordic coastal multimesh gillnets	Asköfjärden	246	58.8468	17.628	4	K064	12	No	15.15	Perch	1
2005	Nordic coastal multimesh gillnets	Asköfjärden	246	58.8468	17.628	4	K064	12	No	15.15	Roach	3
2005	Nordic coastal multimesh gillnets	Asköfjärden	246	58.8468	17.628	4	K064	12	No	15.15	Roach	6
2005	Nordic coastal multimesh gillnets	Asköfjärden	246	58.8468	17.628	4	K064	12	No	15.15	Roach	1
2005	Nordic coastal multimesh gillnets	Asköfjärden	246	58.8468	17.628	4	K064	12	No	15.15	Sprat	1
2005	Nordic coastal multimesh gillnets	Asköfjärden	246	58.8468	17.628	4	K064	12	No	15.15	Herring	1
2005	Nordic coastal multimesh gillnets	Asköfjärden	246	58.8468	17.628	4	K064	24	No	15.15	Perch	1
2005	Nordic coastal multimesh gillnets	Asköfjärden	246	58.8468	17.628	4	K064	24	No	15.15	Perch	1
2005	Nordic coastal multimesh gillnets	Asköfjärden	246	58.8468	17.628	4	K064	24	No	15.15	Perch	1
2005	Nordic coastal multimesh gillnets	Asköfjärden	246	58.8468	17.628	4	K064	19	No	15.15	Perch	1
2005	Nordic coastal multimesh gillnets	Asköfjärden	246	58.8468	17.628	4	K064	19	No	15.15	Roach	2
2005	Nordic coastal multimesh gillnets	Asköfjärden	246	58.8468	17.628	4	K064	19	No	15.15	Roach	2
2005	Nordic coastal multimesh gillnets	Asköfjärden	246	58.8468	17.628	4	K064	19	No	15.15	Roach	1
2005	Nordic coastal multimesh gillnets	Asköfjärden	246	58.8468	17.628	4	K064	19	No	15.15	Roach	1
2005	Nordic coastal multimesh gillnets	Asköfjärden	347	58.8467	17.6275	8	K064	30	No	11.7	Perch	3
2005	Nordic coastal multimesh gillnets	Asköfjärden	347	58.8467	17.6275	8	K064	30	No	11.7	Perch	1
2005	Nordic coastal multimesh gillnets	Asköfjärden	347	58.8467	17.6275	8	K064	30	No	11.7	Perch	1
2005	Nordic coastal multimesh gillnets	Asköfjärden	347	58.8467	17.6275	8	K064	30	No	11.7	Perch	1
2005	Nordic coastal multimesh gillnets	Asköfjärden	347	58.8467	17.6275	8	K064	30	No	11.7	Perch	1
2005	Nordic coastal multimesh gillnets	Asköfjärden	347	58.8467	17.6275	8	K064	30	No	11.7	Roach	1
2005	Nordic coastal multimesh gillnets	Asköfjärden	347	58.8467	17.6275	8	K064	15	No	11.7	Perch	3
2005	Nordic coastal multimesh gillnets	Asköfjärden	347	58.8467	17.6275	8	K064	15	No	11.7	Perch	2
2005	Nordic coastal multimesh gillnets	Asköfjärden	347	58.8467	17.6275	8	K064	15	No	11.7	Perch	1
2005	Nordic coastal multimesh gillnets	Asköfjärden	347	58.8467	17.6275	8	K064	15	No	11.7	Perch	1
2005	Nordic coastal multimesh gillnets	Asköfjärden	347	58.8467	17.6275	8	K064	10	No	11.7	Sprat	4
2005	Nordic coastal multimesh gillnets	Asköfjärden	347	58.8467	17.6275	8	K064	10	No	11.7	Sprat	7
2005	Nordic coastal multimesh gillnets	Asköfjärden	347	58.8467	17.6275	8	K064	10	No	11.7	Sprat	6
2005	Nordic coastal multimesh gillnets	Asköfjärden	347	58.8467	17.6275	8	K064	10	No	11.7	Sprat	2
2005	Nordic coastal multimesh gillnets	Asköfjärden	347	58.8467	17.6275	8	K064	10	No	11.7	Herring	1
2005	Nordic coastal multimesh gillnets	Asköfjärden	347	58.8467	17.6275	8	K064	10	No	11.7	Herring	2
2005	Nordic coastal multimesh gillnets	Asköfjärden	347	58.8467	17.6275	8	K064	12	No	11.7	Perch	2
2005	Nordic coastal multimesh gillnets	Asköfjärden	347	58.8467	17.6275	8	K064	12	No	11.7	Perch	8
2005	Nordic coastal multimesh gillnets	Asköfjärden	347	58.8467	17.6275	8	K064	12	No	11.7	Ruffe	1
2005	Nordic coastal multimesh gillnets	Asköfjärden	347	58.8467	17.6275	8	K064	12	No	11.7	Ruffe	3
2005	Nordic coastal multimesh gillnets	Asköfjärden	347	58.8467	17.6275	8	K064	12	No	11.7	Herring	1
2005	Nordic coastal multimesh gillnets	Asköfjärden	347	58.8467	17.6275	8	K064	12	No	11.7	Herring	1
2005	Nordic coastal multimesh gillnets	Asköfjärden	347	58.8467	17.6275	8	K064	24	No	11.7	Perch	4
2005	Nordic coastal multimesh gillnets	Asköfjärden	347	58.8467	17.6275	8	K064	24	No	11.7	Perch	1
2005	Nordic coastal multimesh gillnets	Asköfjärden	347	58.8467	17.6275	8	K064	24	No	11.7	Perch	2
2005	Nordic coastal multimesh gillnets	Asköfjärden	347	58.8467	17.6275	8	K064	24	No	11.7	Roach	1
2005	Nordic coastal multimesh gillnets	Asköfjärden	347	58.8467	17.6275	8	K064	24	No	11.7	Roach	1
2005	Nordic coastal multimesh gillnets	Asköfjärden	347	58.8467	17.6275	8	K064	24	No	11.7	Roach	1
2005	Nordic coastal multimesh gillnets	Asköfjärden	347	58.8467	17.6275	8	K064	19	No	11.7	Perch	1
2005	Nordic coastal multimesh gillnets	Asköfjärden	347	58.8467	17.6275	8	K064	19	No	11.7	Perch	6
2005	Nordic coastal multimesh gillnets	Asköfjärden	347	58.8467	17.6275	8	K064	19	No	11.7	Perch	6
2005	Nordic coastal multimesh gillnets	Asköfjärden	347	58.8467	17.6275	8	K064	19	No	11.7	Perch	4
2005	Nordic coastal multimesh gillnets	Asköfjärden	347	58.8467	17.6275	8	K064	19	No	11.7	Perch	1
2005	Nordic coastal multimesh gillnets	Asköfjärden	347	58.8467	17.6275	8	K064	19	No	11.7	Perch	1
2005	Nordic coastal multimesh gillnets	Asköfjärden	347	58.8467	17.6275	8	K064	19	No	11.7	Perch	3
2005	Nordic coastal multimesh gillnets	Asköfjärden	347	58.8467	17.6275	8	K064	19	No	11.7	Perch	1
2006	Nordic coastal multimesh gillnets	Asköfjärden	128	58.8452	17.6538	2	K064	30	No	20.55	Flounder	1
2006	Nordic coastal multimesh gillnets	Asköfjärden	128	58.8452	17.6538	2	K064	15	No	20.55	Perch	4
2006	Nordic coastal multimesh gillnets	Asköfjärden	128	58.8452	17.6538	2	K064	15	No	20.55	Roach	2
2006	Nordic coastal multimesh gillnets	Asköfjärden	128	58.8452	17.6538	2	K064	15	No	20.55	Roach	2
2006	Nordic coastal multimesh gillnets	Asköfjärden	128	58.8452	17.6538	2	K064	15	No	20.55	Roach	2
2006	Nordic coastal multimesh gillnets	Asköfjärden	128	58.8452	17.6538	2	K064	10	No	20.55	Perch	1
2006	Nordic coastal multimesh gillnets	Asköfjärden	128	58.8452	17.6538	2	K064	10	No	20.55	Bleak	3
2006	Nordic coastal multimesh gillnets	Asköfjärden	128	58.8452	17.6538	2	K064	10	No	20.55	Bleak	2
2006	Nordic coastal multimesh gillnets	Asköfjärden	128	58.8452	17.6538	2	K064	10	No	20.55	Bleak	1
2006	Nordic coastal multimesh gillnets	Asköfjärden	128	58.8452	17.6538	2	K064	10	No	20.55	Roach	6
2006	Nordic coastal multimesh gillnets	Asköfjärden	128	58.8452	17.6538	2	K064	10	No	20.55	Roach	89
2006	Nordic coastal multimesh gillnets	Asköfjärden	128	58.8452	17.6538	2	K064	10	No	20.55	Roach	24
2006	Nordic coastal multimesh gillnets	Asköfjärden	128	58.8452	17.6538	2	K064	12	No	20.55	Perch	4
2006	Nordic coastal multimesh gillnets	Asköfjärden	128	58.8452	17.6538	2	K064	12	No	20.55	Perch	3
2006	Nordic coastal multimesh gillnets	Asköfjärden	128	58.8452	17.6538	2	K064	12	No	20.55	Bleak	1
2006	Nordic coastal multimesh gillnets	Asköfjärden	128	58.8452	17.6538	2	K064	12	No	20.55	Roach	9
2006	Nordic coastal multimesh gillnets	Asköfjärden	128	58.8452	17.6538	2	K064	12	No	20.55	Roach	76
2006	Nordic coastal multimesh gillnets	Asköfjärden	128	58.8452	17.6538	2	K064	12	No	20.55	Roach	21
2006	Nordic coastal multimesh gillnets	Asköfjärden	128	58.8452	17.6538	2	K064	12	No	20.55	Roach	5
2006	Nordic coastal multimesh gillnets	Asköfjärden	128	58.8452	17.6538	2	K064	12	No	20.55	Roach	1
2006	Nordic coastal multimesh gillnets	Asköfjärden	128	58.8452	17.6538	2	K064	24	No	20.55	Perch	1
2006	Nordic coastal multimesh gillnets	Asköfjärden	128	58.8452	17.6538	2	K064	24	No	20.55	Perch	1
2006	Nordic coastal multimesh gillnets	Asköfjärden	128	58.8452	17.6538	2	K064	24	No	20.55	Perch	1
2006	Nordic coastal multimesh gillnets	Asköfjärden	128	58.8452	17.6538	2	K064	60	No	20.55	Bream	1
2006	Nordic coastal multimesh gillnets	Asköfjärden	128	58.8452	17.6538	2	K064	19	No	20.55	Perch	1
2006	Nordic coastal multimesh gillnets	Asköfjärden	128	58.8452	17.6538	2	K064	19	No	20.55	Roach	2
2006	Nordic coastal multimesh gillnets	Asköfjärden	128	58.8452	17.6538	2	K064	19	No	20.55	Roach	3
2006	Nordic coastal multimesh gillnets	Asköfjärden	129	58.8457	17.6558	2.9	K064	30	No	20.55	Perch	1
2006	Nordic coastal multimesh gillnets	Asköfjärden	129	58.8457	17.6558	2.9	K064	30	No	20.55	Perch	1
2006	Nordic coastal multimesh gillnets	Asköfjärden	129	58.8457	17.6558	2.9	K064	30	No	20.55	Perch	1
2006	Nordic coastal multimesh gillnets	Asköfjärden	129	58.8457	17.6558	2.9	K064	15	No	20.55	Perch	6
2006	Nordic coastal multimesh gillnets	Asköfjärden	129	58.8457	17.6558	2.9	K064	15	No	20.55	Perch	3
2006	Nordic coastal multimesh gillnets	Asköfjärden	129	58.8457	17.6558	2.9	K064	15	No	20.55	Perch	1
2006	Nordic coastal multimesh gillnets	Asköfjärden	129	58.8457	17.6558	2.9	K064	15	No	20.55	Roach	2
2006	Nordic coastal multimesh gillnets	Asköfjärden	129	58.8457	17.6558	2.9	K064	15	No	20.55	Roach	1
2006	Nordic coastal multimesh gillnets	Asköfjärden	129	58.8457	17.6558	2.9	K064	10	No	20.55	Bleak	2
2006	Nordic coastal multimesh gillnets	Asköfjärden	129	58.8457	17.6558	2.9	K064	12	No	20.55	Perch	4
2006	Nordic coastal multimesh gillnets	Asköfjärden	129	58.8457	17.6558	2.9	K064	12	No	20.55	Perch	4
2006	Nordic coastal multimesh gillnets	Asköfjärden	129	58.8457	17.6558	2.9	K064	12	No	20.55	Ruffe	1
2006	Nordic coastal multimesh gillnets	Asköfjärden	129	58.8457	17.6558	2.9	K064	12	No	20.55	Bleak	1
2006	Nordic coastal multimesh gillnets	Asköfjärden	129	58.8457	17.6558	2.9	K064	12	No	20.55	Roach	1
2006	Nordic coastal multimesh gillnets	Asköfjärden	129	58.8457	17.6558	2.9	K064	12	No	20.55	Roach	2
2006	Nordic coastal multimesh gillnets	Asköfjärden	129	58.8457	17.6558	2.9	K064	24	No	20.55	Perch	1
2006	Nordic coastal multimesh gillnets	Asköfjärden	129	58.8457	17.6558	2.9	K064	24	No	20.55	Perch	1
2006	Nordic coastal multimesh gillnets	Asköfjärden	129	58.8457	17.6558	2.9	K064	24	No	20.55	Perch	2
2006	Nordic coastal multimesh gillnets	Asköfjärden	129	58.8457	17.6558	2.9	K064	60	No	20.55	Bream	1
2006	Nordic coastal multimesh gillnets	Asköfjärden	129	58.8457	17.6558	2.9	K064	19	No	20.55	Perch	2
2006	Nordic coastal multimesh gillnets	Asköfjärden	129	58.8457	17.6558	2.9	K064	19	No	20.55	Perch	1
2006	Nordic coastal multimesh gillnets	Asköfjärden	129	58.8457	17.6558	2.9	K064	19	No	20.55	Perch	1
2006	Nordic coastal multimesh gillnets	Asköfjärden	129	58.8457	17.6558	2.9	K064	19	No	20.55	Roach	1
2006	Nordic coastal multimesh gillnets	Asköfjärden	129	58.8457	17.6558	2.9	K064	19	No	20.55	Roach	1
2006	Nordic coastal multimesh gillnets	Asköfjärden	129	58.8457	17.6558	2.9	K064	19	No	20.55	Roach	2
2006	Nordic coastal multimesh gillnets	Asköfjärden	129	58.8457	17.6558	2.9	K064	19	No	20.55	Roach	1
2006	Nordic coastal multimesh gillnets	Asköfjärden	132	58.8442	17.6392	2	K064	30	No	20.8	Perch	1
2006	Nordic coastal multimesh gillnets	Asköfjärden	132	58.8442	17.6392	2	K064	30	No	20.8	Perch	1
2006	Nordic coastal multimesh gillnets	Asköfjärden	132	58.8442	17.6392	2	K064	30	No	20.8	Perch	1
2006	Nordic coastal multimesh gillnets	Asköfjärden	132	58.8442	17.6392	2	K064	15	No	20.8	Perch	1
2006	Nordic coastal multimesh gillnets	Asköfjärden	132	58.8442	17.6392	2	K064	15	No	20.8	Perch	2
2006	Nordic coastal multimesh gillnets	Asköfjärden	132	58.8442	17.6392	2	K064	15	No	20.8	Perch	5
2006	Nordic coastal multimesh gillnets	Asköfjärden	132	58.8442	17.6392	2	K064	15	No	20.8	Perch	2
2006	Nordic coastal multimesh gillnets	Asköfjärden	132	58.8442	17.6392	2	K064	15	No	20.8	Perch	1
2006	Nordic coastal multimesh gillnets	Asköfjärden	132	58.8442	17.6392	2	K064	15	No	20.8	Bleak	1
2006	Nordic coastal multimesh gillnets	Asköfjärden	132	58.8442	17.6392	2	K064	15	No	20.8	Roach	7
2006	Nordic coastal multimesh gillnets	Asköfjärden	132	58.8442	17.6392	2	K064	15	No	20.8	Roach	13
2006	Nordic coastal multimesh gillnets	Asköfjärden	132	58.8442	17.6392	2	K064	15	No	20.8	Roach	2
2006	Nordic coastal multimesh gillnets	Asköfjärden	132	58.8442	17.6392	2	K064	10	No	20.8	Perch	1
2006	Nordic coastal multimesh gillnets	Asköfjärden	132	58.8442	17.6392	2	K064	10	No	20.8	Perch	8
2006	Nordic coastal multimesh gillnets	Asköfjärden	132	58.8442	17.6392	2	K064	10	No	20.8	Bleak	1
2006	Nordic coastal multimesh gillnets	Asköfjärden	132	58.8442	17.6392	2	K064	10	No	20.8	Bleak	1
2006	Nordic coastal multimesh gillnets	Asköfjärden	132	58.8442	17.6392	2	K064	10	No	20.8	Roach	1
2006	Nordic coastal multimesh gillnets	Asköfjärden	132	58.8442	17.6392	2	K064	10	No	20.8	Roach	1
2006	Nordic coastal multimesh gillnets	Asköfjärden	132	58.8442	17.6392	2	K064	10	No	20.8	Roach	2
2006	Nordic coastal multimesh gillnets	Asköfjärden	132	58.8442	17.6392	2	K064	10	No	20.8	Roach	1
2006	Nordic coastal multimesh gillnets	Asköfjärden	132	58.8442	17.6392	2	K064	48	No	20.8	Roach	1
2006	Nordic coastal multimesh gillnets	Asköfjärden	132	58.8442	17.6392	2	K064	12	No	20.8	Perch	1
2006	Nordic coastal multimesh gillnets	Asköfjärden	132	58.8442	17.6392	2	K064	12	No	20.8	Perch	9
2006	Nordic coastal multimesh gillnets	Asköfjärden	132	58.8442	17.6392	2	K064	12	No	20.8	Perch	5
2006	Nordic coastal multimesh gillnets	Asköfjärden	132	58.8442	17.6392	2	K064	12	No	20.8	Perch	2
2006	Nordic coastal multimesh gillnets	Asköfjärden	132	58.8442	17.6392	2	K064	12	No	20.8	Roach	12
2006	Nordic coastal multimesh gillnets	Asköfjärden	132	58.8442	17.6392	2	K064	12	No	20.8	Roach	3
2006	Nordic coastal multimesh gillnets	Asköfjärden	132	58.8442	17.6392	2	K064	12	No	20.8	Roach	2
2006	Nordic coastal multimesh gillnets	Asköfjärden	132	58.8442	17.6392	2	K064	12	No	20.8	Roach	2
2006	Nordic coastal multimesh gillnets	Asköfjärden	132	58.8442	17.6392	2	K064	24	No	20.8	Perch	1
2006	Nordic coastal multimesh gillnets	Asköfjärden	132	58.8442	17.6392	2	K064	24	No	20.8	Perch	2
2006	Nordic coastal multimesh gillnets	Asköfjärden	132	58.8442	17.6392	2	K064	24	No	20.8	Perch	2
2006	Nordic coastal multimesh gillnets	Asköfjärden	132	58.8442	17.6392	2	K064	24	No	20.8	Perch	1
2006	Nordic coastal multimesh gillnets	Asköfjärden	132	58.8442	17.6392	2	K064	24	No	20.8	Perch	1
2006	Nordic coastal multimesh gillnets	Asköfjärden	132	58.8442	17.6392	2	K064	24	No	20.8	Roach	2
2006	Nordic coastal multimesh gillnets	Asköfjärden	132	58.8442	17.6392	2	K064	60	No	20.8	Flounder	1
2006	Nordic coastal multimesh gillnets	Asköfjärden	132	58.8442	17.6392	2	K064	19	No	20.8	Perch	1
2006	Nordic coastal multimesh gillnets	Asköfjärden	132	58.8442	17.6392	2	K064	19	No	20.8	Perch	1
2006	Nordic coastal multimesh gillnets	Asköfjärden	132	58.8442	17.6392	2	K064	19	No	20.8	Perch	1
2006	Nordic coastal multimesh gillnets	Asköfjärden	132	58.8442	17.6392	2	K064	19	No	20.8	Roach	1
2006	Nordic coastal multimesh gillnets	Asköfjärden	132	58.8442	17.6392	2	K064	19	No	20.8	Roach	4
2006	Nordic coastal multimesh gillnets	Asköfjärden	132	58.8442	17.6392	2	K064	19	No	20.8	Roach	10
2006	Nordic coastal multimesh gillnets	Asköfjärden	132	58.8442	17.6392	2	K064	19	No	20.8	Roach	5
2006	Nordic coastal multimesh gillnets	Asköfjärden	132	58.8442	17.6392	2	K064	19	No	20.8	Roach	2
2006	Nordic coastal multimesh gillnets	Asköfjärden	231	58.8422	17.6438	4	K064	30	No	20.85	Perch	1
2006	Nordic coastal multimesh gillnets	Asköfjärden	231	58.8422	17.6438	4	K064	30	No	20.85	Pike	1
2006	Nordic coastal multimesh gillnets	Asköfjärden	231	58.8422	17.6438	4	K064	15	No	20.85	Perch	3
2006	Nordic coastal multimesh gillnets	Asköfjärden	231	58.8422	17.6438	4	K064	15	No	20.85	Perch	10
2006	Nordic coastal multimesh gillnets	Asköfjärden	231	58.8422	17.6438	4	K064	15	No	20.85	Perch	2
2006	Nordic coastal multimesh gillnets	Asköfjärden	231	58.8422	17.6438	4	K064	15	No	20.85	Perch	1
2006	Nordic coastal multimesh gillnets	Asköfjärden	231	58.8422	17.6438	4	K064	15	No	20.85	Pike	1
2006	Nordic coastal multimesh gillnets	Asköfjärden	231	58.8422	17.6438	4	K064	15	No	20.85	Roach	2
2006	Nordic coastal multimesh gillnets	Asköfjärden	231	58.8422	17.6438	4	K064	15	No	20.85	Roach	2
2006	Nordic coastal multimesh gillnets	Asköfjärden	231	58.8422	17.6438	4	K064	15	No	20.85	Roach	2
2006	Nordic coastal multimesh gillnets	Asköfjärden	231	58.8422	17.6438	4	K064	38	No	20.85	Perch	1
2006	Nordic coastal multimesh gillnets	Asköfjärden	231	58.8422	17.6438	4	K064	38	No	20.85	Flounder	1
2006	Nordic coastal multimesh gillnets	Asköfjärden	231	58.8422	17.6438	4	K064	10	No	20.85	Perch	1
2006	Nordic coastal multimesh gillnets	Asköfjärden	231	58.8422	17.6438	4	K064	10	No	20.85	Perch	1
2006	Nordic coastal multimesh gillnets	Asköfjärden	231	58.8422	17.6438	4	K064	10	No	20.85	Perch	1
2006	Nordic coastal multimesh gillnets	Asköfjärden	231	58.8422	17.6438	4	K064	10	No	20.85	Sprat	2
2006	Nordic coastal multimesh gillnets	Asköfjärden	231	58.8422	17.6438	4	K064	10	No	20.85	Sprat	2
2006	Nordic coastal multimesh gillnets	Asköfjärden	231	58.8422	17.6438	4	K064	48	No	20.85	Roach	1
2006	Nordic coastal multimesh gillnets	Asköfjärden	231	58.8422	17.6438	4	K064	12	No	20.85	Perch	10
2006	Nordic coastal multimesh gillnets	Asköfjärden	231	58.8422	17.6438	4	K064	12	No	20.85	Perch	11
2006	Nordic coastal multimesh gillnets	Asköfjärden	231	58.8422	17.6438	4	K064	12	No	20.85	Perch	2
2006	Nordic coastal multimesh gillnets	Asköfjärden	231	58.8422	17.6438	4	K064	12	No	20.85	Roach	1
2006	Nordic coastal multimesh gillnets	Asköfjärden	231	58.8422	17.6438	4	K064	12	No	20.85	Roach	1
2006	Nordic coastal multimesh gillnets	Asköfjärden	231	58.8422	17.6438	4	K064	24	No	20.85	Perch	1
2006	Nordic coastal multimesh gillnets	Asköfjärden	231	58.8422	17.6438	4	K064	24	No	20.85	Perch	2
2006	Nordic coastal multimesh gillnets	Asköfjärden	231	58.8422	17.6438	4	K064	24	No	20.85	Perch	1
2006	Nordic coastal multimesh gillnets	Asköfjärden	231	58.8422	17.6438	4	K064	24	No	20.85	Perch	1
2006	Nordic coastal multimesh gillnets	Asköfjärden	231	58.8422	17.6438	4	K064	24	No	20.85	Perch	2
2006	Nordic coastal multimesh gillnets	Asköfjärden	231	58.8422	17.6438	4	K064	24	No	20.85	Roach	3
2006	Nordic coastal multimesh gillnets	Asköfjärden	231	58.8422	17.6438	4	K064	24	No	20.85	Roach	2
2006	Nordic coastal multimesh gillnets	Asköfjärden	231	58.8422	17.6438	4	K064	24	No	20.85	Roach	1
2006	Nordic coastal multimesh gillnets	Asköfjärden	231	58.8422	17.6438	4	K064	60	No	20.85	Roach	1
2006	Nordic coastal multimesh gillnets	Asköfjärden	231	58.8422	17.6438	4	K064	19	No	20.85	Perch	1
2006	Nordic coastal multimesh gillnets	Asköfjärden	231	58.8422	17.6438	4	K064	19	No	20.85	Perch	1
2006	Nordic coastal multimesh gillnets	Asköfjärden	231	58.8422	17.6438	4	K064	19	No	20.85	Perch	2
2006	Nordic coastal multimesh gillnets	Asköfjärden	231	58.8422	17.6438	4	K064	19	No	20.85	Perch	1
2006	Nordic coastal multimesh gillnets	Asköfjärden	231	58.8422	17.6438	4	K064	19	No	20.85	Perch	1
2006	Nordic coastal multimesh gillnets	Asköfjärden	231	58.8422	17.6438	4	K064	19	No	20.85	Perch	2
2006	Nordic coastal multimesh gillnets	Asköfjärden	231	58.8422	17.6438	4	K064	19	No	20.85	Perch	1
2006	Nordic coastal multimesh gillnets	Asköfjärden	231	58.8422	17.6438	4	K064	19	No	20.85	Roach	3
2006	Nordic coastal multimesh gillnets	Asköfjärden	231	58.8422	17.6438	4	K064	19	No	20.85	Roach	5
2006	Nordic coastal multimesh gillnets	Asköfjärden	231	58.8422	17.6438	4	K064	19	No	20.85	Roach	5
2006	Nordic coastal multimesh gillnets	Asköfjärden	231	58.8422	17.6438	4	K064	19	No	20.85	Roach	2
2006	Nordic coastal multimesh gillnets	Asköfjärden	330	58.8425	17.6483	7	K064	30	No	20.5	Perch	2
2006	Nordic coastal multimesh gillnets	Asköfjärden	330	58.8425	17.6483	7	K064	30	No	20.5	Perch	1
2006	Nordic coastal multimesh gillnets	Asköfjärden	330	58.8425	17.6483	7	K064	30	No	20.5	Roach	1
2006	Nordic coastal multimesh gillnets	Asköfjärden	330	58.8425	17.6483	7	K064	30	No	20.5	Roach	1
2006	Nordic coastal multimesh gillnets	Asköfjärden	330	58.8425	17.6483	7	K064	15	No	20.5	Perch	3
2006	Nordic coastal multimesh gillnets	Asköfjärden	330	58.8425	17.6483	7	K064	15	No	20.5	Perch	4
2006	Nordic coastal multimesh gillnets	Asköfjärden	330	58.8425	17.6483	7	K064	15	No	20.5	Perch	2
2006	Nordic coastal multimesh gillnets	Asköfjärden	330	58.8425	17.6483	7	K064	15	No	20.5	Ruffe	1
2006	Nordic coastal multimesh gillnets	Asköfjärden	330	58.8425	17.6483	7	K064	15	No	20.5	Pikeperch	1
2006	Nordic coastal multimesh gillnets	Asköfjärden	330	58.8425	17.6483	7	K064	15	No	20.5	Roach	2
2006	Nordic coastal multimesh gillnets	Asköfjärden	330	58.8425	17.6483	7	K064	38	No	20.5	Perch	1
2006	Nordic coastal multimesh gillnets	Asköfjärden	330	58.8425	17.6483	7	K064	38	No	20.5	White bream	1
2006	Nordic coastal multimesh gillnets	Asköfjärden	330	58.8425	17.6483	7	K064	10	No	20.5	Perch	1
2006	Nordic coastal multimesh gillnets	Asköfjärden	330	58.8425	17.6483	7	K064	12	No	20.5	Perch	5
2006	Nordic coastal multimesh gillnets	Asköfjärden	330	58.8425	17.6483	7	K064	12	No	20.5	Perch	15
2006	Nordic coastal multimesh gillnets	Asköfjärden	330	58.8425	17.6483	7	K064	12	No	20.5	Perch	2
2006	Nordic coastal multimesh gillnets	Asköfjärden	330	58.8425	17.6483	7	K064	12	No	20.5	Perch	1
2006	Nordic coastal multimesh gillnets	Asköfjärden	330	58.8425	17.6483	7	K064	12	No	20.5	Perch	1
2006	Nordic coastal multimesh gillnets	Asköfjärden	330	58.8425	17.6483	7	K064	24	No	20.5	Perch	1
2006	Nordic coastal multimesh gillnets	Asköfjärden	330	58.8425	17.6483	7	K064	24	No	20.5	Perch	1
2006	Nordic coastal multimesh gillnets	Asköfjärden	330	58.8425	17.6483	7	K064	24	No	20.5	Perch	1
2006	Nordic coastal multimesh gillnets	Asköfjärden	330	58.8425	17.6483	7	K064	24	No	20.5	Perch	1
2006	Nordic coastal multimesh gillnets	Asköfjärden	330	58.8425	17.6483	7	K064	24	No	20.5	Roach	1
2006	Nordic coastal multimesh gillnets	Asköfjärden	330	58.8425	17.6483	7	K064	24	No	20.5	Roach	2
2006	Nordic coastal multimesh gillnets	Asköfjärden	330	58.8425	17.6483	7	K064	24	No	20.5	Roach	1
2006	Nordic coastal multimesh gillnets	Asköfjärden	330	58.8425	17.6483	7	K064	24	No	20.5	Roach	1
2006	Nordic coastal multimesh gillnets	Asköfjärden	330	58.8425	17.6483	7	K064	24	No	20.5	Roach	1
2006	Nordic coastal multimesh gillnets	Asköfjärden	330	58.8425	17.6483	7	K064	60	No	20.5	Flounder	1
2006	Nordic coastal multimesh gillnets	Asköfjärden	330	58.8425	17.6483	7	K064	19	No	20.5	Perch	1
2006	Nordic coastal multimesh gillnets	Asköfjärden	330	58.8425	17.6483	7	K064	19	No	20.5	Perch	3
2006	Nordic coastal multimesh gillnets	Asköfjärden	330	58.8425	17.6483	7	K064	19	No	20.5	Perch	2
2006	Nordic coastal multimesh gillnets	Asköfjärden	330	58.8425	17.6483	7	K064	19	No	20.5	Perch	3
2006	Nordic coastal multimesh gillnets	Asköfjärden	330	58.8425	17.6483	7	K064	19	No	20.5	Perch	1
2006	Nordic coastal multimesh gillnets	Asköfjärden	330	58.8425	17.6483	7	K064	19	No	20.5	Perch	1
2006	Nordic coastal multimesh gillnets	Asköfjärden	330	58.8425	17.6483	7	K064	19	No	20.5	Perch	1
2006	Nordic coastal multimesh gillnets	Asköfjärden	330	58.8425	17.6483	7	K064	19	No	20.5	Pikeperch	1
2006	Nordic coastal multimesh gillnets	Asköfjärden	330	58.8425	17.6483	7	K064	19	No	20.5	Pikeperch	1
2006	Nordic coastal multimesh gillnets	Asköfjärden	330	58.8425	17.6483	7	K064	19	No	20.5	Roach	2
2006	Nordic coastal multimesh gillnets	Asköfjärden	330	58.8425	17.6483	7	K064	19	No	20.5	Roach	4
2006	Nordic coastal multimesh gillnets	Asköfjärden	330	58.8425	17.6483	7	K064	19	No	20.5	Roach	3
2006	Nordic coastal multimesh gillnets	Asköfjärden	343	58.8453	17.637	7	K064	30	No	20.3	Perch	1
2006	Nordic coastal multimesh gillnets	Asköfjärden	343	58.8453	17.637	7	K064	30	No	20.3	Roach	1
2006	Nordic coastal multimesh gillnets	Asköfjärden	343	58.8453	17.637	7	K064	30	No	20.3	Roach	1
2006	Nordic coastal multimesh gillnets	Asköfjärden	343	58.8453	17.637	7	K064	30	No	20.3	Roach	1
2006	Nordic coastal multimesh gillnets	Asköfjärden	343	58.8453	17.637	7	K064	15	No	20.3	Perch	5
2006	Nordic coastal multimesh gillnets	Asköfjärden	343	58.8453	17.637	7	K064	15	No	20.3	Perch	3
2006	Nordic coastal multimesh gillnets	Asköfjärden	343	58.8453	17.637	7	K064	15	No	20.3	Perch	1
2006	Nordic coastal multimesh gillnets	Asköfjärden	343	58.8453	17.637	7	K064	15	No	20.3	Roach	2
2006	Nordic coastal multimesh gillnets	Asköfjärden	343	58.8453	17.637	7	K064	15	No	20.3	Roach	2
2006	Nordic coastal multimesh gillnets	Asköfjärden	343	58.8453	17.637	7	K064	15	No	20.3	Roach	5
2006	Nordic coastal multimesh gillnets	Asköfjärden	343	58.8453	17.637	7	K064	15	No	20.3	Roach	2
2006	Nordic coastal multimesh gillnets	Asköfjärden	343	58.8453	17.637	7	K064	15	No	20.3	Roach	1
2006	Nordic coastal multimesh gillnets	Asköfjärden	343	58.8453	17.637	7	K064	38	No	20.3	Perch	1
2006	Nordic coastal multimesh gillnets	Asköfjärden	343	58.8453	17.637	7	K064	38	No	20.3	Perch	1
2006	Nordic coastal multimesh gillnets	Asköfjärden	343	58.8453	17.637	7	K064	10	No	20.3	Roach	1
2006	Nordic coastal multimesh gillnets	Asköfjärden	343	58.8453	17.637	7	K064	48	No	20.3	Perch	1
2006	Nordic coastal multimesh gillnets	Asköfjärden	343	58.8453	17.637	7	K064	12	No	20.3	Perch	3
2006	Nordic coastal multimesh gillnets	Asköfjärden	343	58.8453	17.637	7	K064	12	No	20.3	Perch	10
2006	Nordic coastal multimesh gillnets	Asköfjärden	343	58.8453	17.637	7	K064	12	No	20.3	Perch	9
2006	Nordic coastal multimesh gillnets	Asköfjärden	343	58.8453	17.637	7	K064	12	No	20.3	Perch	1
2006	Nordic coastal multimesh gillnets	Asköfjärden	343	58.8453	17.637	7	K064	12	No	20.3	Ruffe	2
2006	Nordic coastal multimesh gillnets	Asköfjärden	343	58.8453	17.637	7	K064	12	No	20.3	Roach	1
2006	Nordic coastal multimesh gillnets	Asköfjärden	343	58.8453	17.637	7	K064	12	No	20.3	Roach	1
2006	Nordic coastal multimesh gillnets	Asköfjärden	343	58.8453	17.637	7	K064	12	No	20.3	Roach	1
2006	Nordic coastal multimesh gillnets	Asköfjärden	343	58.8453	17.637	7	K064	24	No	20.3	Perch	1
2006	Nordic coastal multimesh gillnets	Asköfjärden	343	58.8453	17.637	7	K064	24	No	20.3	Perch	1
2006	Nordic coastal multimesh gillnets	Asköfjärden	343	58.8453	17.637	7	K064	24	No	20.3	Perch	1
2006	Nordic coastal multimesh gillnets	Asköfjärden	343	58.8453	17.637	7	K064	24	No	20.3	Roach	2
2006	Nordic coastal multimesh gillnets	Asköfjärden	343	58.8453	17.637	7	K064	24	No	20.3	Roach	3
2006	Nordic coastal multimesh gillnets	Asköfjärden	343	58.8453	17.637	7	K064	24	No	20.3	Roach	2
2006	Nordic coastal multimesh gillnets	Asköfjärden	343	58.8453	17.637	7	K064	24	No	20.3	Roach	5
2006	Nordic coastal multimesh gillnets	Asköfjärden	343	58.8453	17.637	7	K064	24	No	20.3	Roach	1
2006	Nordic coastal multimesh gillnets	Asköfjärden	343	58.8453	17.637	7	K064	24	No	20.3	Roach	2
2006	Nordic coastal multimesh gillnets	Asköfjärden	343	58.8453	17.637	7	K064	24	No	20.3	Roach	1
2006	Nordic coastal multimesh gillnets	Asköfjärden	343	58.8453	17.637	7	K064	19	No	20.3	Perch	1
2006	Nordic coastal multimesh gillnets	Asköfjärden	343	58.8453	17.637	7	K064	19	No	20.3	Perch	1
2006	Nordic coastal multimesh gillnets	Asköfjärden	343	58.8453	17.637	7	K064	19	No	20.3	Perch	1
2006	Nordic coastal multimesh gillnets	Asköfjärden	343	58.8453	17.637	7	K064	19	No	20.3	White bream	1
2006	Nordic coastal multimesh gillnets	Asköfjärden	343	58.8453	17.637	7	K064	19	No	20.3	White bream	1
2006	Nordic coastal multimesh gillnets	Asköfjärden	343	58.8453	17.637	7	K064	19	No	20.3	Roach	2
2006	Nordic coastal multimesh gillnets	Asköfjärden	343	58.8453	17.637	7	K064	19	No	20.3	Roach	3
2006	Nordic coastal multimesh gillnets	Asköfjärden	343	58.8453	17.637	7	K064	19	No	20.3	Roach	3
2006	Nordic coastal multimesh gillnets	Asköfjärden	343	58.8453	17.637	7	K064	19	No	20.3	Roach	2
2006	Nordic coastal multimesh gillnets	Asköfjärden	145	58.8473	17.627	2.9	K064	15	No	20.5	Perch	1
2006	Nordic coastal multimesh gillnets	Asköfjärden	145	58.8473	17.627	2.9	K064	15	No	20.5	Perch	3
2006	Nordic coastal multimesh gillnets	Asköfjärden	145	58.8473	17.627	2.9	K064	15	No	20.5	Perch	1
2006	Nordic coastal multimesh gillnets	Asköfjärden	145	58.8473	17.627	2.9	K064	15	No	20.5	Roach	2
2006	Nordic coastal multimesh gillnets	Asköfjärden	145	58.8473	17.627	2.9	K064	15	No	20.5	Roach	1
2006	Nordic coastal multimesh gillnets	Asköfjärden	145	58.8473	17.627	2.9	K064	38	No	20.5	Perch	1
2006	Nordic coastal multimesh gillnets	Asköfjärden	145	58.8473	17.627	2.9	K064	10	No	20.5	Perch	7
2006	Nordic coastal multimesh gillnets	Asköfjärden	145	58.8473	17.627	2.9	K064	10	No	20.5	Perch	4
2006	Nordic coastal multimesh gillnets	Asköfjärden	145	58.8473	17.627	2.9	K064	10	No	20.5	Roach	1
2006	Nordic coastal multimesh gillnets	Asköfjärden	145	58.8473	17.627	2.9	K064	12	No	20.5	Perch	1
2006	Nordic coastal multimesh gillnets	Asköfjärden	145	58.8473	17.627	2.9	K064	12	No	20.5	Perch	20
2006	Nordic coastal multimesh gillnets	Asköfjärden	145	58.8473	17.627	2.9	K064	12	No	20.5	Perch	10
2006	Nordic coastal multimesh gillnets	Asköfjärden	145	58.8473	17.627	2.9	K064	12	No	20.5	Perch	4
2006	Nordic coastal multimesh gillnets	Asköfjärden	145	58.8473	17.627	2.9	K064	12	No	20.5	Perch	1
2006	Nordic coastal multimesh gillnets	Asköfjärden	145	58.8473	17.627	2.9	K064	12	No	20.5	Perch	1
2006	Nordic coastal multimesh gillnets	Asköfjärden	145	58.8473	17.627	2.9	K064	12	No	20.5	Bleak	1
2006	Nordic coastal multimesh gillnets	Asköfjärden	145	58.8473	17.627	2.9	K064	12	No	20.5	Bleak	2
2006	Nordic coastal multimesh gillnets	Asköfjärden	145	58.8473	17.627	2.9	K064	12	No	20.5	Roach	1
2006	Nordic coastal multimesh gillnets	Asköfjärden	145	58.8473	17.627	2.9	K064	12	No	20.5	Roach	9
2006	Nordic coastal multimesh gillnets	Asköfjärden	145	58.8473	17.627	2.9	K064	12	No	20.5	Roach	6
2006	Nordic coastal multimesh gillnets	Asköfjärden	145	58.8473	17.627	2.9	K064	12	No	20.5	Roach	3
2006	Nordic coastal multimesh gillnets	Asköfjärden	145	58.8473	17.627	2.9	K064	24	No	20.5	Perch	1
2006	Nordic coastal multimesh gillnets	Asköfjärden	145	58.8473	17.627	2.9	K064	60	No	20.5	Bream	1
2006	Nordic coastal multimesh gillnets	Asköfjärden	145	58.8473	17.627	2.9	K064	19	No	20.5	Perch	1
2006	Nordic coastal multimesh gillnets	Asköfjärden	145	58.8473	17.627	2.9	K064	19	No	20.5	Ruffe	1
2006	Nordic coastal multimesh gillnets	Asköfjärden	145	58.8473	17.627	2.9	K064	19	No	20.5	Roach	1
2006	Nordic coastal multimesh gillnets	Asköfjärden	148	58.8463	17.6303	2.9	K064	30	No	20.35	Perch	3
2006	Nordic coastal multimesh gillnets	Asköfjärden	148	58.8463	17.6303	2.9	K064	30	No	20.35	Perch	1
2006	Nordic coastal multimesh gillnets	Asköfjärden	148	58.8463	17.6303	2.9	K064	30	No	20.35	Perch	1
2006	Nordic coastal multimesh gillnets	Asköfjärden	148	58.8463	17.6303	2.9	K064	30	No	20.35	Perch	1
2006	Nordic coastal multimesh gillnets	Asköfjärden	148	58.8463	17.6303	2.9	K064	15	No	20.35	Perch	4
2006	Nordic coastal multimesh gillnets	Asköfjärden	148	58.8463	17.6303	2.9	K064	15	No	20.35	Perch	3
2006	Nordic coastal multimesh gillnets	Asköfjärden	148	58.8463	17.6303	2.9	K064	15	No	20.35	Perch	1
2006	Nordic coastal multimesh gillnets	Asköfjärden	148	58.8463	17.6303	2.9	K064	15	No	20.35	Perch	1
2006	Nordic coastal multimesh gillnets	Asköfjärden	148	58.8463	17.6303	2.9	K064	15	No	20.35	Perch	2
2006	Nordic coastal multimesh gillnets	Asköfjärden	148	58.8463	17.6303	2.9	K064	15	No	20.35	Roach	2
2006	Nordic coastal multimesh gillnets	Asköfjärden	148	58.8463	17.6303	2.9	K064	15	No	20.35	Roach	13
2006	Nordic coastal multimesh gillnets	Asköfjärden	148	58.8463	17.6303	2.9	K064	15	No	20.35	Roach	4
2006	Nordic coastal multimesh gillnets	Asköfjärden	148	58.8463	17.6303	2.9	K064	38	No	20.35	Perch	1
2006	Nordic coastal multimesh gillnets	Asköfjärden	148	58.8463	17.6303	2.9	K064	38	No	20.35	Perch	2
2006	Nordic coastal multimesh gillnets	Asköfjärden	148	58.8463	17.6303	2.9	K064	10	No	20.35	Perch	2
2006	Nordic coastal multimesh gillnets	Asköfjärden	148	58.8463	17.6303	2.9	K064	10	No	20.35	Perch	4
2006	Nordic coastal multimesh gillnets	Asköfjärden	148	58.8463	17.6303	2.9	K064	10	No	20.35	Perch	1
2006	Nordic coastal multimesh gillnets	Asköfjärden	148	58.8463	17.6303	2.9	K064	10	No	20.35	Roach	3
2006	Nordic coastal multimesh gillnets	Asköfjärden	148	58.8463	17.6303	2.9	K064	10	No	20.35	Roach	1
2006	Nordic coastal multimesh gillnets	Asköfjärden	148	58.8463	17.6303	2.9	K064	48	No	20.35	Bream	1
2006	Nordic coastal multimesh gillnets	Asköfjärden	148	58.8463	17.6303	2.9	K064	48	No	20.35	Pike	1
2006	Nordic coastal multimesh gillnets	Asköfjärden	148	58.8463	17.6303	2.9	K064	12	No	20.35	Perch	1
2006	Nordic coastal multimesh gillnets	Asköfjärden	148	58.8463	17.6303	2.9	K064	12	No	20.35	Perch	1
2006	Nordic coastal multimesh gillnets	Asköfjärden	148	58.8463	17.6303	2.9	K064	12	No	20.35	Perch	8
2006	Nordic coastal multimesh gillnets	Asköfjärden	148	58.8463	17.6303	2.9	K064	12	No	20.35	Perch	3
2006	Nordic coastal multimesh gillnets	Asköfjärden	148	58.8463	17.6303	2.9	K064	12	No	20.35	Ruffe	1
2006	Nordic coastal multimesh gillnets	Asköfjärden	148	58.8463	17.6303	2.9	K064	12	No	20.35	Roach	1
2006	Nordic coastal multimesh gillnets	Asköfjärden	148	58.8463	17.6303	2.9	K064	12	No	20.35	Roach	2
2006	Nordic coastal multimesh gillnets	Asköfjärden	148	58.8463	17.6303	2.9	K064	24	No	20.35	Perch	1
2006	Nordic coastal multimesh gillnets	Asköfjärden	148	58.8463	17.6303	2.9	K064	24	No	20.35	Perch	1
2006	Nordic coastal multimesh gillnets	Asköfjärden	148	58.8463	17.6303	2.9	K064	24	No	20.35	Roach	1
2006	Nordic coastal multimesh gillnets	Asköfjärden	148	58.8463	17.6303	2.9	K064	60	No	20.35	Bream	1
2006	Nordic coastal multimesh gillnets	Asköfjärden	148	58.8463	17.6303	2.9	K064	19	No	20.35	Perch	2
2006	Nordic coastal multimesh gillnets	Asköfjärden	148	58.8463	17.6303	2.9	K064	19	No	20.35	Perch	1
2006	Nordic coastal multimesh gillnets	Asköfjärden	148	58.8463	17.6303	2.9	K064	19	No	20.35	Roach	4
2006	Nordic coastal multimesh gillnets	Asköfjärden	148	58.8463	17.6303	2.9	K064	19	No	20.35	Roach	2
2006	Nordic coastal multimesh gillnets	Asköfjärden	246	58.8468	17.628	4	K064	30	No	20.55	Perch	1
2006	Nordic coastal multimesh gillnets	Asköfjärden	246	58.8468	17.628	4	K064	30	No	20.55	Perch	1
2006	Nordic coastal multimesh gillnets	Asköfjärden	246	58.8468	17.628	4	K064	30	No	20.55	Perch	1
2006	Nordic coastal multimesh gillnets	Asköfjärden	246	58.8468	17.628	4	K064	15	No	20.55	Perch	5
2006	Nordic coastal multimesh gillnets	Asköfjärden	246	58.8468	17.628	4	K064	15	No	20.55	Perch	7
2006	Nordic coastal multimesh gillnets	Asköfjärden	246	58.8468	17.628	4	K064	15	No	20.55	Perch	1
2006	Nordic coastal multimesh gillnets	Asköfjärden	246	58.8468	17.628	4	K064	12	No	20.55	Perch	4
2006	Nordic coastal multimesh gillnets	Asköfjärden	246	58.8468	17.628	4	K064	12	No	20.55	Perch	6
2006	Nordic coastal multimesh gillnets	Asköfjärden	246	58.8468	17.628	4	K064	12	No	20.55	Perch	2
2006	Nordic coastal multimesh gillnets	Asköfjärden	246	58.8468	17.628	4	K064	12	No	20.55	Roach	1
2006	Nordic coastal multimesh gillnets	Asköfjärden	246	58.8468	17.628	4	K064	24	No	20.55	Perch	2
2006	Nordic coastal multimesh gillnets	Asköfjärden	246	58.8468	17.628	4	K064	60	No	20.55	Bream	1
2006	Nordic coastal multimesh gillnets	Asköfjärden	246	58.8468	17.628	4	K064	19	No	20.55	Perch	1
2006	Nordic coastal multimesh gillnets	Asköfjärden	246	58.8468	17.628	4	K064	19	No	20.55	Perch	1
2006	Nordic coastal multimesh gillnets	Asköfjärden	246	58.8468	17.628	4	K064	19	No	20.55	Roach	2
2006	Nordic coastal multimesh gillnets	Asköfjärden	347	58.8467	17.6275	8	K064	30	No	20.5	Roach	1
2006	Nordic coastal multimesh gillnets	Asköfjärden	347	58.8467	17.6275	8	K064	30	No	20.5	Roach	1
2006	Nordic coastal multimesh gillnets	Asköfjärden	347	58.8467	17.6275	8	K064	30	No	20.5	Roach	1
2006	Nordic coastal multimesh gillnets	Asköfjärden	347	58.8467	17.6275	8	K064	15	No	20.5	Perch	1
2006	Nordic coastal multimesh gillnets	Asköfjärden	347	58.8467	17.6275	8	K064	15	No	20.5	Perch	6
2006	Nordic coastal multimesh gillnets	Asköfjärden	347	58.8467	17.6275	8	K064	15	No	20.5	Perch	1
2006	Nordic coastal multimesh gillnets	Asköfjärden	347	58.8467	17.6275	8	K064	15	No	20.5	Perch	1
2006	Nordic coastal multimesh gillnets	Asköfjärden	347	58.8467	17.6275	8	K064	48	No	20.5	Bream	1
2006	Nordic coastal multimesh gillnets	Asköfjärden	347	58.8467	17.6275	8	K064	12	No	20.5	Perch	1
2006	Nordic coastal multimesh gillnets	Asköfjärden	347	58.8467	17.6275	8	K064	12	No	20.5	Perch	4
2006	Nordic coastal multimesh gillnets	Asköfjärden	347	58.8467	17.6275	8	K064	12	No	20.5	Perch	11
2006	Nordic coastal multimesh gillnets	Asköfjärden	347	58.8467	17.6275	8	K064	12	No	20.5	Perch	2
2006	Nordic coastal multimesh gillnets	Asköfjärden	347	58.8467	17.6275	8	K064	12	No	20.5	Pikeperch	1
2006	Nordic coastal multimesh gillnets	Asköfjärden	347	58.8467	17.6275	8	K064	24	No	20.5	Perch	1
2006	Nordic coastal multimesh gillnets	Asköfjärden	347	58.8467	17.6275	8	K064	24	No	20.5	Perch	3
2006	Nordic coastal multimesh gillnets	Asköfjärden	347	58.8467	17.6275	8	K064	24	No	20.5	Roach	1
2006	Nordic coastal multimesh gillnets	Asköfjärden	347	58.8467	17.6275	8	K064	24	No	20.5	Roach	2
2006	Nordic coastal multimesh gillnets	Asköfjärden	347	58.8467	17.6275	8	K064	19	No	20.5	Perch	1
2006	Nordic coastal multimesh gillnets	Asköfjärden	347	58.8467	17.6275	8	K064	19	No	20.5	Perch	1
2006	Nordic coastal multimesh gillnets	Asköfjärden	347	58.8467	17.6275	8	K064	19	No	20.5	Perch	1
2006	Nordic coastal multimesh gillnets	Asköfjärden	347	58.8467	17.6275	8	K064	19	No	20.5	Perch	1
2006	Nordic coastal multimesh gillnets	Asköfjärden	347	58.8467	17.6275	8	K064	19	No	20.5	Roach	1
2006	Nordic coastal multimesh gillnets	Asköfjärden	347	58.8467	17.6275	8	K064	19	No	20.5	Roach	2
2006	Nordic coastal multimesh gillnets	Asköfjärden	236	58.841	17.6248	5.9	K064	30	No	20.55	Perch	1
2006	Nordic coastal multimesh gillnets	Asköfjärden	236	58.841	17.6248	5.9	K064	15	No	20.55	Perch	2
2006	Nordic coastal multimesh gillnets	Asköfjärden	236	58.841	17.6248	5.9	K064	15	No	20.55	Perch	5
2006	Nordic coastal multimesh gillnets	Asköfjärden	236	58.841	17.6248	5.9	K064	15	No	20.55	Roach	2
2006	Nordic coastal multimesh gillnets	Asköfjärden	236	58.841	17.6248	5.9	K064	15	No	20.55	Roach	2
2006	Nordic coastal multimesh gillnets	Asköfjärden	236	58.841	17.6248	5.9	K064	12	No	20.55	Perch	8
2006	Nordic coastal multimesh gillnets	Asköfjärden	236	58.841	17.6248	5.9	K064	12	No	20.55	Perch	14
2006	Nordic coastal multimesh gillnets	Asköfjärden	236	58.841	17.6248	5.9	K064	24	No	20.55	Perch	1
2006	Nordic coastal multimesh gillnets	Asköfjärden	236	58.841	17.6248	5.9	K064	24	No	20.55	Perch	1
2006	Nordic coastal multimesh gillnets	Asköfjärden	236	58.841	17.6248	5.9	K064	24	No	20.55	Perch	1
2006	Nordic coastal multimesh gillnets	Asköfjärden	236	58.841	17.6248	5.9	K064	24	No	20.55	Roach	1
2006	Nordic coastal multimesh gillnets	Asköfjärden	236	58.841	17.6248	5.9	K064	24	No	20.55	Roach	3
2006	Nordic coastal multimesh gillnets	Asköfjärden	236	58.841	17.6248	5.9	K064	24	No	20.55	Roach	2
2006	Nordic coastal multimesh gillnets	Asköfjärden	236	58.841	17.6248	5.9	K064	19	No	20.55	Perch	2
2006	Nordic coastal multimesh gillnets	Asköfjärden	236	58.841	17.6248	5.9	K064	19	No	20.55	Perch	1
2006	Nordic coastal multimesh gillnets	Asköfjärden	236	58.841	17.6248	5.9	K064	19	No	20.55	Perch	1
2006	Nordic coastal multimesh gillnets	Asköfjärden	236	58.841	17.6248	5.9	K064	19	No	20.55	Perch	1
2006	Nordic coastal multimesh gillnets	Asköfjärden	236	58.841	17.6248	5.9	K064	19	No	20.55	Roach	1
2006	Nordic coastal multimesh gillnets	Asköfjärden	236	58.841	17.6248	5.9	K064	19	No	20.55	Roach	2
2006	Nordic coastal multimesh gillnets	Asköfjärden	236	58.841	17.6248	5.9	K064	19	No	20.55	Roach	1
2006	Nordic coastal multimesh gillnets	Asköfjärden	237	58.8415	17.6235	5.5	K064	30	No	20.55	Perch	1
2006	Nordic coastal multimesh gillnets	Asköfjärden	237	58.8415	17.6235	5.5	K064	30	No	20.55	Perch	1
2006	Nordic coastal multimesh gillnets	Asköfjärden	237	58.8415	17.6235	5.5	K064	15	No	20.55	Perch	4
2006	Nordic coastal multimesh gillnets	Asköfjärden	237	58.8415	17.6235	5.5	K064	15	No	20.55	Perch	5
2006	Nordic coastal multimesh gillnets	Asköfjärden	237	58.8415	17.6235	5.5	K064	15	No	20.55	Roach	1
2006	Nordic coastal multimesh gillnets	Asköfjärden	237	58.8415	17.6235	5.5	K064	15	No	20.55	Roach	7
2006	Nordic coastal multimesh gillnets	Asköfjärden	237	58.8415	17.6235	5.5	K064	15	No	20.55	Roach	4
2006	Nordic coastal multimesh gillnets	Asköfjärden	237	58.8415	17.6235	5.5	K064	10	No	20.55	Perch	1
2006	Nordic coastal multimesh gillnets	Asköfjärden	237	58.8415	17.6235	5.5	K064	10	No	20.55	Perch	4
2006	Nordic coastal multimesh gillnets	Asköfjärden	237	58.8415	17.6235	5.5	K064	12	No	20.55	Perch	6
2006	Nordic coastal multimesh gillnets	Asköfjärden	237	58.8415	17.6235	5.5	K064	12	No	20.55	Perch	7
2006	Nordic coastal multimesh gillnets	Asköfjärden	237	58.8415	17.6235	5.5	K064	12	No	20.55	Perch	1
2006	Nordic coastal multimesh gillnets	Asköfjärden	237	58.8415	17.6235	5.5	K064	12	No	20.55	Roach	1
2006	Nordic coastal multimesh gillnets	Asköfjärden	237	58.8415	17.6235	5.5	K064	12	No	20.55	Roach	1
2006	Nordic coastal multimesh gillnets	Asköfjärden	237	58.8415	17.6235	5.5	K064	24	No	20.55	Perch	1
2006	Nordic coastal multimesh gillnets	Asköfjärden	237	58.8415	17.6235	5.5	K064	24	No	20.55	Roach	1
2006	Nordic coastal multimesh gillnets	Asköfjärden	237	58.8415	17.6235	5.5	K064	24	No	20.55	Roach	1
2006	Nordic coastal multimesh gillnets	Asköfjärden	237	58.8415	17.6235	5.5	K064	19	No	20.55	Perch	1
2006	Nordic coastal multimesh gillnets	Asköfjärden	237	58.8415	17.6235	5.5	K064	19	No	20.55	Roach	1
2006	Nordic coastal multimesh gillnets	Asköfjärden	237	58.8415	17.6235	5.5	K064	19	No	20.55	Roach	2
2006	Nordic coastal multimesh gillnets	Asköfjärden	237	58.8415	17.6235	5.5	K064	19	No	20.55	Roach	1
2006	Nordic coastal multimesh gillnets	Asköfjärden	237	58.8415	17.6235	5.5	K064	19	No	20.55	Roach	1
2006	Nordic coastal multimesh gillnets	Asköfjärden	239	58.842	17.6332	8	K064	30	No	20.8	Roach	1
2006	Nordic coastal multimesh gillnets	Asköfjärden	239	58.842	17.6332	8	K064	30	No	20.8	Roach	2
2006	Nordic coastal multimesh gillnets	Asköfjärden	239	58.842	17.6332	8	K064	30	No	20.8	Roach	1
2006	Nordic coastal multimesh gillnets	Asköfjärden	239	58.842	17.6332	8	K064	15	No	20.8	Perch	3
2006	Nordic coastal multimesh gillnets	Asköfjärden	239	58.842	17.6332	8	K064	15	No	20.8	Perch	3
2006	Nordic coastal multimesh gillnets	Asköfjärden	239	58.842	17.6332	8	K064	15	No	20.8	Perch	2
2006	Nordic coastal multimesh gillnets	Asköfjärden	239	58.842	17.6332	8	K064	15	No	20.8	Roach	2
2006	Nordic coastal multimesh gillnets	Asköfjärden	239	58.842	17.6332	8	K064	15	No	20.8	Roach	3
2006	Nordic coastal multimesh gillnets	Asköfjärden	239	58.842	17.6332	8	K064	15	No	20.8	Roach	8
2006	Nordic coastal multimesh gillnets	Asköfjärden	239	58.842	17.6332	8	K064	15	No	20.8	Roach	5
2006	Nordic coastal multimesh gillnets	Asköfjärden	239	58.842	17.6332	8	K064	15	No	20.8	Roach	1
2006	Nordic coastal multimesh gillnets	Asköfjärden	239	58.842	17.6332	8	K064	15	No	20.8	Roach	1
2006	Nordic coastal multimesh gillnets	Asköfjärden	239	58.842	17.6332	8	K064	15	No	20.8	Roach	1
2006	Nordic coastal multimesh gillnets	Asköfjärden	239	58.842	17.6332	8	K064	15	No	20.8	Roach	1
2006	Nordic coastal multimesh gillnets	Asköfjärden	239	58.842	17.6332	8	K064	10	No	20.8	Perch	1
2006	Nordic coastal multimesh gillnets	Asköfjärden	239	58.842	17.6332	8	K064	10	No	20.8	Perch	4
2006	Nordic coastal multimesh gillnets	Asköfjärden	239	58.842	17.6332	8	K064	10	No	20.8	Perch	1
2006	Nordic coastal multimesh gillnets	Asköfjärden	239	58.842	17.6332	8	K064	10	No	20.8	Perch	1
2006	Nordic coastal multimesh gillnets	Asköfjärden	239	58.842	17.6332	8	K064	10	No	20.8	Roach	1
2006	Nordic coastal multimesh gillnets	Asköfjärden	239	58.842	17.6332	8	K064	12	No	20.8	Perch	1
2006	Nordic coastal multimesh gillnets	Asköfjärden	239	58.842	17.6332	8	K064	12	No	20.8	Perch	7
2006	Nordic coastal multimesh gillnets	Asköfjärden	239	58.842	17.6332	8	K064	12	No	20.8	Perch	2
2006	Nordic coastal multimesh gillnets	Asköfjärden	239	58.842	17.6332	8	K064	12	No	20.8	Perch	1
2006	Nordic coastal multimesh gillnets	Asköfjärden	239	58.842	17.6332	8	K064	12	No	20.8	Roach	1
2006	Nordic coastal multimesh gillnets	Asköfjärden	239	58.842	17.6332	8	K064	12	No	20.8	Roach	1
2006	Nordic coastal multimesh gillnets	Asköfjärden	239	58.842	17.6332	8	K064	12	No	20.8	Roach	1
2006	Nordic coastal multimesh gillnets	Asköfjärden	239	58.842	17.6332	8	K064	24	No	20.8	Roach	1
2006	Nordic coastal multimesh gillnets	Asköfjärden	239	58.842	17.6332	8	K064	24	No	20.8	Roach	3
2006	Nordic coastal multimesh gillnets	Asköfjärden	239	58.842	17.6332	8	K064	24	No	20.8	Roach	6
2006	Nordic coastal multimesh gillnets	Asköfjärden	239	58.842	17.6332	8	K064	24	No	20.8	Roach	3
2006	Nordic coastal multimesh gillnets	Asköfjärden	239	58.842	17.6332	8	K064	24	No	20.8	Roach	1
2006	Nordic coastal multimesh gillnets	Asköfjärden	239	58.842	17.6332	8	K064	60	No	20.8	Flounder	1
2006	Nordic coastal multimesh gillnets	Asköfjärden	239	58.842	17.6332	8	K064	19	No	20.8	Roach	1
2006	Nordic coastal multimesh gillnets	Asköfjärden	239	58.842	17.6332	8	K064	19	No	20.8	Roach	2
2006	Nordic coastal multimesh gillnets	Asköfjärden	239	58.842	17.6332	8	K064	19	No	20.8	Roach	5
2006	Nordic coastal multimesh gillnets	Asköfjärden	239	58.842	17.6332	8	K064	19	No	20.8	Roach	8
2006	Nordic coastal multimesh gillnets	Asköfjärden	239	58.842	17.6332	8	K064	19	No	20.8	Roach	2
2006	Nordic coastal multimesh gillnets	Asköfjärden	239	58.842	17.6332	8	K064	19	No	20.8	Roach	2
2006	Nordic coastal multimesh gillnets	Asköfjärden	239	58.842	17.6332	8	K064	19	No	20.8	Roach	1
2006	Nordic coastal multimesh gillnets	Asköfjärden	241	58.8422	17.6313	5.9	K064	30	No	20.5	Roach	1
2006	Nordic coastal multimesh gillnets	Asköfjärden	241	58.8422	17.6313	5.9	K064	30	No	20.5	Roach	2
2006	Nordic coastal multimesh gillnets	Asköfjärden	241	58.8422	17.6313	5.9	K064	30	No	20.5	Roach	1
2006	Nordic coastal multimesh gillnets	Asköfjärden	241	58.8422	17.6313	5.9	K064	15	No	20.5	Perch	1
2006	Nordic coastal multimesh gillnets	Asköfjärden	241	58.8422	17.6313	5.9	K064	15	No	20.5	Perch	3
2006	Nordic coastal multimesh gillnets	Asköfjärden	241	58.8422	17.6313	5.9	K064	15	No	20.5	Perch	8
2006	Nordic coastal multimesh gillnets	Asköfjärden	241	58.8422	17.6313	5.9	K064	15	No	20.5	Perch	1
2006	Nordic coastal multimesh gillnets	Asköfjärden	241	58.8422	17.6313	5.9	K064	15	No	20.5	Ruffe	1
2006	Nordic coastal multimesh gillnets	Asköfjärden	241	58.8422	17.6313	5.9	K064	15	No	20.5	Roach	5
2006	Nordic coastal multimesh gillnets	Asköfjärden	241	58.8422	17.6313	5.9	K064	15	No	20.5	Roach	4
2006	Nordic coastal multimesh gillnets	Asköfjärden	241	58.8422	17.6313	5.9	K064	15	No	20.5	Roach	3
2006	Nordic coastal multimesh gillnets	Asköfjärden	241	58.8422	17.6313	5.9	K064	10	No	20.5	Perch	2
2006	Nordic coastal multimesh gillnets	Asköfjärden	241	58.8422	17.6313	5.9	K064	10	No	20.5	Perch	1
2006	Nordic coastal multimesh gillnets	Asköfjärden	241	58.8422	17.6313	5.9	K064	12	No	20.5	Perch	11
2006	Nordic coastal multimesh gillnets	Asköfjärden	241	58.8422	17.6313	5.9	K064	12	No	20.5	Perch	6
2006	Nordic coastal multimesh gillnets	Asköfjärden	241	58.8422	17.6313	5.9	K064	12	No	20.5	Roach	1
2006	Nordic coastal multimesh gillnets	Asköfjärden	241	58.8422	17.6313	5.9	K064	12	No	20.5	Roach	1
2006	Nordic coastal multimesh gillnets	Asköfjärden	241	58.8422	17.6313	5.9	K064	12	No	20.5	Roach	1
2006	Nordic coastal multimesh gillnets	Asköfjärden	241	58.8422	17.6313	5.9	K064	24	No	20.5	Perch	1
2006	Nordic coastal multimesh gillnets	Asköfjärden	241	58.8422	17.6313	5.9	K064	24	No	20.5	Roach	1
2006	Nordic coastal multimesh gillnets	Asköfjärden	241	58.8422	17.6313	5.9	K064	24	No	20.5	Roach	2
2006	Nordic coastal multimesh gillnets	Asköfjärden	241	58.8422	17.6313	5.9	K064	24	No	20.5	Roach	8
2006	Nordic coastal multimesh gillnets	Asköfjärden	241	58.8422	17.6313	5.9	K064	24	No	20.5	Roach	2
2006	Nordic coastal multimesh gillnets	Asköfjärden	241	58.8422	17.6313	5.9	K064	24	No	20.5	Roach	1
2006	Nordic coastal multimesh gillnets	Asköfjärden	241	58.8422	17.6313	5.9	K064	24	No	20.5	Roach	4
2006	Nordic coastal multimesh gillnets	Asköfjärden	241	58.8422	17.6313	5.9	K064	19	No	20.5	Roach	1
2006	Nordic coastal multimesh gillnets	Asköfjärden	241	58.8422	17.6313	5.9	K064	19	No	20.5	Roach	2
2006	Nordic coastal multimesh gillnets	Asköfjärden	241	58.8422	17.6313	5.9	K064	19	No	20.5	Roach	10
2006	Nordic coastal multimesh gillnets	Asköfjärden	241	58.8422	17.6313	5.9	K064	19	No	20.5	Roach	4
2006	Nordic coastal multimesh gillnets	Asköfjärden	241	58.8422	17.6313	5.9	K064	19	No	20.5	Roach	4
2006	Nordic coastal multimesh gillnets	Asköfjärden	241	58.8422	17.6313	5.9	K064	19	No	20.5	Roach	1
2006	Nordic coastal multimesh gillnets	Asköfjärden	317	58.8445	17.6335	8	K064	30	No	20.6	Perch	1
2006	Nordic coastal multimesh gillnets	Asköfjärden	317	58.8445	17.6335	8	K064	30	No	20.6	Perch	1
2006	Nordic coastal multimesh gillnets	Asköfjärden	317	58.8445	17.6335	8	K064	30	No	20.6	White bream	1
2006	Nordic coastal multimesh gillnets	Asköfjärden	317	58.8445	17.6335	8	K064	30	No	20.6	Roach	1
2006	Nordic coastal multimesh gillnets	Asköfjärden	317	58.8445	17.6335	8	K064	30	No	20.6	Roach	2
2006	Nordic coastal multimesh gillnets	Asköfjärden	317	58.8445	17.6335	8	K064	15	No	20.6	Perch	3
2006	Nordic coastal multimesh gillnets	Asköfjärden	317	58.8445	17.6335	8	K064	15	No	20.6	Perch	10
2006	Nordic coastal multimesh gillnets	Asköfjärden	317	58.8445	17.6335	8	K064	15	No	20.6	Perch	1
2006	Nordic coastal multimesh gillnets	Asköfjärden	317	58.8445	17.6335	8	K064	15	No	20.6	Perch	1
2006	Nordic coastal multimesh gillnets	Asköfjärden	317	58.8445	17.6335	8	K064	15	No	20.6	Roach	4
2006	Nordic coastal multimesh gillnets	Asköfjärden	317	58.8445	17.6335	8	K064	15	No	20.6	Roach	3
2006	Nordic coastal multimesh gillnets	Asköfjärden	317	58.8445	17.6335	8	K064	15	No	20.6	Roach	1
2006	Nordic coastal multimesh gillnets	Asköfjärden	317	58.8445	17.6335	8	K064	15	No	20.6	Roach	1
2006	Nordic coastal multimesh gillnets	Asköfjärden	317	58.8445	17.6335	8	K064	10	No	20.6	Perch	1
2006	Nordic coastal multimesh gillnets	Asköfjärden	317	58.8445	17.6335	8	K064	10	No	20.6	Perch	1
2006	Nordic coastal multimesh gillnets	Asköfjärden	317	58.8445	17.6335	8	K064	10	No	20.6	Sprat	1
2006	Nordic coastal multimesh gillnets	Asköfjärden	317	58.8445	17.6335	8	K064	10	No	20.6	Sprat	1
2006	Nordic coastal multimesh gillnets	Asköfjärden	317	58.8445	17.6335	8	K064	12	No	20.6	Perch	1
2006	Nordic coastal multimesh gillnets	Asköfjärden	317	58.8445	17.6335	8	K064	12	No	20.6	Perch	10
2006	Nordic coastal multimesh gillnets	Asköfjärden	317	58.8445	17.6335	8	K064	12	No	20.6	Perch	6
2006	Nordic coastal multimesh gillnets	Asköfjärden	317	58.8445	17.6335	8	K064	12	No	20.6	Perch	5
2006	Nordic coastal multimesh gillnets	Asköfjärden	317	58.8445	17.6335	8	K064	12	No	20.6	Perch	1
2006	Nordic coastal multimesh gillnets	Asköfjärden	317	58.8445	17.6335	8	K064	12	No	20.6	Roach	1
2006	Nordic coastal multimesh gillnets	Asköfjärden	317	58.8445	17.6335	8	K064	12	No	20.6	Roach	1
2006	Nordic coastal multimesh gillnets	Asköfjärden	317	58.8445	17.6335	8	K064	12	No	20.6	Roach	1
2006	Nordic coastal multimesh gillnets	Asköfjärden	317	58.8445	17.6335	8	K064	12	No	20.6	Roach	1
2006	Nordic coastal multimesh gillnets	Asköfjärden	317	58.8445	17.6335	8	K064	24	No	20.6	Perch	2
2006	Nordic coastal multimesh gillnets	Asköfjärden	317	58.8445	17.6335	8	K064	24	No	20.6	Perch	2
2006	Nordic coastal multimesh gillnets	Asköfjärden	317	58.8445	17.6335	8	K064	24	No	20.6	Pikeperch	1
2006	Nordic coastal multimesh gillnets	Asköfjärden	317	58.8445	17.6335	8	K064	24	No	20.6	Roach	1
2006	Nordic coastal multimesh gillnets	Asköfjärden	317	58.8445	17.6335	8	K064	24	No	20.6	Roach	1
2006	Nordic coastal multimesh gillnets	Asköfjärden	317	58.8445	17.6335	8	K064	24	No	20.6	Roach	3
2006	Nordic coastal multimesh gillnets	Asköfjärden	317	58.8445	17.6335	8	K064	24	No	20.6	Roach	1
2006	Nordic coastal multimesh gillnets	Asköfjärden	317	58.8445	17.6335	8	K064	24	No	20.6	Roach	1
2006	Nordic coastal multimesh gillnets	Asköfjärden	317	58.8445	17.6335	8	K064	24	No	20.6	Roach	1
2006	Nordic coastal multimesh gillnets	Asköfjärden	317	58.8445	17.6335	8	K064	60	No	20.6	Pikeperch	1
2006	Nordic coastal multimesh gillnets	Asköfjärden	317	58.8445	17.6335	8	K064	19	No	20.6	Perch	1
2006	Nordic coastal multimesh gillnets	Asköfjärden	317	58.8445	17.6335	8	K064	19	No	20.6	Perch	2
2006	Nordic coastal multimesh gillnets	Asköfjärden	317	58.8445	17.6335	8	K064	19	No	20.6	Perch	3
2006	Nordic coastal multimesh gillnets	Asköfjärden	317	58.8445	17.6335	8	K064	19	No	20.6	Perch	2
2006	Nordic coastal multimesh gillnets	Asköfjärden	317	58.8445	17.6335	8	K064	19	No	20.6	Perch	1
2006	Nordic coastal multimesh gillnets	Asköfjärden	317	58.8445	17.6335	8	K064	19	No	20.6	Perch	1
2006	Nordic coastal multimesh gillnets	Asköfjärden	317	58.8445	17.6335	8	K064	19	No	20.6	Perch	3
2006	Nordic coastal multimesh gillnets	Asköfjärden	317	58.8445	17.6335	8	K064	19	No	20.6	Roach	3
2006	Nordic coastal multimesh gillnets	Asköfjärden	317	58.8445	17.6335	8	K064	19	No	20.6	Roach	6
2006	Nordic coastal multimesh gillnets	Asköfjärden	317	58.8445	17.6335	8	K064	19	No	20.6	Roach	6
2006	Nordic coastal multimesh gillnets	Asköfjärden	317	58.8445	17.6335	8	K064	19	No	20.6	Roach	3
2006	Nordic coastal multimesh gillnets	Asköfjärden	317	58.8445	17.6335	8	K064	19	No	20.6	Roach	2
2006	Nordic coastal multimesh gillnets	Asköfjärden	317	58.8445	17.6335	8	K064	19	No	20.6	Roach	1
2006	Nordic coastal multimesh gillnets	Asköfjärden	342	58.8435	17.6317	7.2	K064	30	No	20.4	Perch	1
2006	Nordic coastal multimesh gillnets	Asköfjärden	342	58.8435	17.6317	7.2	K064	30	No	20.4	Roach	1
2006	Nordic coastal multimesh gillnets	Asköfjärden	342	58.8435	17.6317	7.2	K064	30	No	20.4	Roach	1
2006	Nordic coastal multimesh gillnets	Asköfjärden	342	58.8435	17.6317	7.2	K064	30	No	20.4	Roach	1
2006	Nordic coastal multimesh gillnets	Asköfjärden	342	58.8435	17.6317	7.2	K064	15	No	20.4	Perch	4
2006	Nordic coastal multimesh gillnets	Asköfjärden	342	58.8435	17.6317	7.2	K064	15	No	20.4	Perch	7
2006	Nordic coastal multimesh gillnets	Asköfjärden	342	58.8435	17.6317	7.2	K064	15	No	20.4	Ruffe	1
2006	Nordic coastal multimesh gillnets	Asköfjärden	342	58.8435	17.6317	7.2	K064	15	No	20.4	Roach	4
2006	Nordic coastal multimesh gillnets	Asköfjärden	342	58.8435	17.6317	7.2	K064	15	No	20.4	Roach	5
2006	Nordic coastal multimesh gillnets	Asköfjärden	342	58.8435	17.6317	7.2	K064	15	No	20.4	Roach	2
2006	Nordic coastal multimesh gillnets	Asköfjärden	342	58.8435	17.6317	7.2	K064	15	No	20.4	Roach	1
2006	Nordic coastal multimesh gillnets	Asköfjärden	342	58.8435	17.6317	7.2	K064	15	No	20.4	Roach	1
2006	Nordic coastal multimesh gillnets	Asköfjärden	342	58.8435	17.6317	7.2	K064	10	No	20.4	Perch	1
2006	Nordic coastal multimesh gillnets	Asköfjärden	342	58.8435	17.6317	7.2	K064	10	No	20.4	Ruffe	1
2006	Nordic coastal multimesh gillnets	Asköfjärden	342	58.8435	17.6317	7.2	K064	10	No	20.4	Roach	1
2006	Nordic coastal multimesh gillnets	Asköfjärden	342	58.8435	17.6317	7.2	K064	10	No	20.4	Sprat	1
2006	Nordic coastal multimesh gillnets	Asköfjärden	342	58.8435	17.6317	7.2	K064	12	No	20.4	Perch	1
2006	Nordic coastal multimesh gillnets	Asköfjärden	342	58.8435	17.6317	7.2	K064	12	No	20.4	Perch	13
2006	Nordic coastal multimesh gillnets	Asköfjärden	342	58.8435	17.6317	7.2	K064	12	No	20.4	Perch	8
2006	Nordic coastal multimesh gillnets	Asköfjärden	342	58.8435	17.6317	7.2	K064	12	No	20.4	Perch	1
2006	Nordic coastal multimesh gillnets	Asköfjärden	342	58.8435	17.6317	7.2	K064	12	No	20.4	Roach	1
2006	Nordic coastal multimesh gillnets	Asköfjärden	342	58.8435	17.6317	7.2	K064	24	No	20.4	Perch	1
2006	Nordic coastal multimesh gillnets	Asköfjärden	342	58.8435	17.6317	7.2	K064	24	No	20.4	Perch	1
2006	Nordic coastal multimesh gillnets	Asköfjärden	342	58.8435	17.6317	7.2	K064	24	No	20.4	Roach	1
2006	Nordic coastal multimesh gillnets	Asköfjärden	342	58.8435	17.6317	7.2	K064	24	No	20.4	Roach	2
2006	Nordic coastal multimesh gillnets	Asköfjärden	342	58.8435	17.6317	7.2	K064	24	No	20.4	Roach	7
2006	Nordic coastal multimesh gillnets	Asköfjärden	342	58.8435	17.6317	7.2	K064	24	No	20.4	Roach	4
2006	Nordic coastal multimesh gillnets	Asköfjärden	342	58.8435	17.6317	7.2	K064	24	No	20.4	Roach	2
2006	Nordic coastal multimesh gillnets	Asköfjärden	342	58.8435	17.6317	7.2	K064	19	No	20.4	Perch	1
2006	Nordic coastal multimesh gillnets	Asköfjärden	342	58.8435	17.6317	7.2	K064	19	No	20.4	Perch	1
2006	Nordic coastal multimesh gillnets	Asköfjärden	342	58.8435	17.6317	7.2	K064	19	No	20.4	Perch	2
2006	Nordic coastal multimesh gillnets	Asköfjärden	342	58.8435	17.6317	7.2	K064	19	No	20.4	Perch	1
2006	Nordic coastal multimesh gillnets	Asköfjärden	342	58.8435	17.6317	7.2	K064	19	No	20.4	Perch	1
2006	Nordic coastal multimesh gillnets	Asköfjärden	342	58.8435	17.6317	7.2	K064	19	No	20.4	Roach	1
2006	Nordic coastal multimesh gillnets	Asköfjärden	342	58.8435	17.6317	7.2	K064	19	No	20.4	Roach	3
2006	Nordic coastal multimesh gillnets	Asköfjärden	342	58.8435	17.6317	7.2	K064	19	No	20.4	Roach	6
2006	Nordic coastal multimesh gillnets	Asköfjärden	342	58.8435	17.6317	7.2	K064	19	No	20.4	Roach	6
2006	Nordic coastal multimesh gillnets	Asköfjärden	342	58.8435	17.6317	7.2	K064	19	No	20.4	Roach	6
2006	Nordic coastal multimesh gillnets	Asköfjärden	444	58.8455	17.6205	12	K064	30	No	20.35	White bream	1
2006	Nordic coastal multimesh gillnets	Asköfjärden	444	58.8455	17.6205	12	K064	30	No	20.35	Roach	1
2006	Nordic coastal multimesh gillnets	Asköfjärden	444	58.8455	17.6205	12	K064	30	No	20.35	Flounder	1
2006	Nordic coastal multimesh gillnets	Asköfjärden	444	58.8455	17.6205	12	K064	15	No	20.35	Perch	1
2006	Nordic coastal multimesh gillnets	Asköfjärden	444	58.8455	17.6205	12	K064	15	No	20.35	Pikeperch	1
2006	Nordic coastal multimesh gillnets	Asköfjärden	444	58.8455	17.6205	12	K064	15	No	20.35	Pikeperch	1
2006	Nordic coastal multimesh gillnets	Asköfjärden	444	58.8455	17.6205	12	K064	15	No	20.35	Roach	1
2006	Nordic coastal multimesh gillnets	Asköfjärden	444	58.8455	17.6205	12	K064	15	No	20.35	Herring	1
2006	Nordic coastal multimesh gillnets	Asköfjärden	444	58.8455	17.6205	12	K064	38	No	20.35	White bream	2
2006	Nordic coastal multimesh gillnets	Asköfjärden	444	58.8455	17.6205	12	K064	38	No	20.35	White bream	1
2006	Nordic coastal multimesh gillnets	Asköfjärden	444	58.8455	17.6205	12	K064	10	No	20.35	Ruffe	1
2006	Nordic coastal multimesh gillnets	Asköfjärden	444	58.8455	17.6205	12	K064	12	No	20.35	Ruffe	1
2006	Nordic coastal multimesh gillnets	Asköfjärden	444	58.8455	17.6205	12	K064	12	No	20.35	Ruffe	1
2006	Nordic coastal multimesh gillnets	Asköfjärden	444	58.8455	17.6205	12	K064	24	No	20.35	Perch	4
2006	Nordic coastal multimesh gillnets	Asköfjärden	444	58.8455	17.6205	12	K064	24	No	20.35	Perch	2
2006	Nordic coastal multimesh gillnets	Asköfjärden	444	58.8455	17.6205	12	K064	24	No	20.35	White bream	1
2006	Nordic coastal multimesh gillnets	Asköfjärden	444	58.8455	17.6205	12	K064	24	No	20.35	White bream	3
2006	Nordic coastal multimesh gillnets	Asköfjärden	444	58.8455	17.6205	12	K064	19	No	20.35	Perch	2
2006	Nordic coastal multimesh gillnets	Asköfjärden	444	58.8455	17.6205	12	K064	19	No	20.35	Perch	1
2006	Nordic coastal multimesh gillnets	Asköfjärden	444	58.8455	17.6205	12	K064	19	No	20.35	Ruffe	2
2006	Nordic coastal multimesh gillnets	Asköfjärden	307	58.8303	17.6387	8	K064	30	No		Perch	1
2006	Nordic coastal multimesh gillnets	Asköfjärden	307	58.8303	17.6387	8	K064	30	No		Perch	1
2006	Nordic coastal multimesh gillnets	Asköfjärden	307	58.8303	17.6387	8	K064	30	No		Perch	1
2006	Nordic coastal multimesh gillnets	Asköfjärden	307	58.8303	17.6387	8	K064	30	No		Perch	1
2006	Nordic coastal multimesh gillnets	Asköfjärden	307	58.8303	17.6387	8	K064	30	No		Perch	1
2006	Nordic coastal multimesh gillnets	Asköfjärden	307	58.8303	17.6387	8	K064	15	No		Perch	2
2006	Nordic coastal multimesh gillnets	Asköfjärden	307	58.8303	17.6387	8	K064	15	No		Perch	4
2006	Nordic coastal multimesh gillnets	Asköfjärden	307	58.8303	17.6387	8	K064	15	No		Ruffe	2
2006	Nordic coastal multimesh gillnets	Asköfjärden	307	58.8303	17.6387	8	K064	38	No		Perch	1
2006	Nordic coastal multimesh gillnets	Asköfjärden	307	58.8303	17.6387	8	K064	10	No		Perch	1
2006	Nordic coastal multimesh gillnets	Asköfjärden	307	58.8303	17.6387	8	K064	12	No		Perch	2
2006	Nordic coastal multimesh gillnets	Asköfjärden	307	58.8303	17.6387	8	K064	12	No		Perch	1
2006	Nordic coastal multimesh gillnets	Asköfjärden	307	58.8303	17.6387	8	K064	12	No		Perch	1
2006	Nordic coastal multimesh gillnets	Asköfjärden	307	58.8303	17.6387	8	K064	12	No		Ruffe	1
2006	Nordic coastal multimesh gillnets	Asköfjärden	307	58.8303	17.6387	8	K064	24	No		Perch	3
2006	Nordic coastal multimesh gillnets	Asköfjärden	307	58.8303	17.6387	8	K064	24	No		Perch	2
2006	Nordic coastal multimesh gillnets	Asköfjärden	307	58.8303	17.6387	8	K064	24	No		Perch	4
2006	Nordic coastal multimesh gillnets	Asköfjärden	307	58.8303	17.6387	8	K064	24	No		Perch	1
2006	Nordic coastal multimesh gillnets	Asköfjärden	307	58.8303	17.6387	8	K064	24	No		Roach	2
2006	Nordic coastal multimesh gillnets	Asköfjärden	307	58.8303	17.6387	8	K064	60	No		Flounder	1
2006	Nordic coastal multimesh gillnets	Asköfjärden	307	58.8303	17.6387	8	K064	19	No		Perch	1
2006	Nordic coastal multimesh gillnets	Asköfjärden	307	58.8303	17.6387	8	K064	19	No		Perch	3
2006	Nordic coastal multimesh gillnets	Asköfjärden	307	58.8303	17.6387	8	K064	19	No		Perch	1
2006	Nordic coastal multimesh gillnets	Asköfjärden	307	58.8303	17.6387	8	K064	19	No		Roach	1
2006	Nordic coastal multimesh gillnets	Asköfjärden	307	58.8303	17.6387	8	K064	19	No		Roach	1
2006	Nordic coastal multimesh gillnets	Asköfjärden	307	58.8303	17.6387	8	K064	19	No		Roach	1
2006	Nordic coastal multimesh gillnets	Asköfjärden	307	58.8303	17.6387	8	K064	19	No		Roach	2
2006	Nordic coastal multimesh gillnets	Asköfjärden	308	58.8315	17.6392	8.7	K064	30	No	20.45	Roach	1
2006	Nordic coastal multimesh gillnets	Asköfjärden	308	58.8315	17.6392	8.7	K064	30	No	20.45	Roach	1
2006	Nordic coastal multimesh gillnets	Asköfjärden	308	58.8315	17.6392	8.7	K064	15	No	20.45	Perch	5
2006	Nordic coastal multimesh gillnets	Asköfjärden	308	58.8315	17.6392	8.7	K064	15	No	20.45	Perch	3
2006	Nordic coastal multimesh gillnets	Asköfjärden	308	58.8315	17.6392	8.7	K064	15	No	20.45	Perch	1
2006	Nordic coastal multimesh gillnets	Asköfjärden	308	58.8315	17.6392	8.7	K064	15	No	20.45	Perch	1
2006	Nordic coastal multimesh gillnets	Asköfjärden	308	58.8315	17.6392	8.7	K064	15	No	20.45	Ruffe	1
2006	Nordic coastal multimesh gillnets	Asköfjärden	308	58.8315	17.6392	8.7	K064	15	No	20.45	Roach	1
2006	Nordic coastal multimesh gillnets	Asköfjärden	308	58.8315	17.6392	8.7	K064	15	No	20.45	Roach	1
2006	Nordic coastal multimesh gillnets	Asköfjärden	308	58.8315	17.6392	8.7	K064	10	No	20.45	Perch	1
2006	Nordic coastal multimesh gillnets	Asköfjärden	308	58.8315	17.6392	8.7	K064	12	No	20.45	Perch	2
2006	Nordic coastal multimesh gillnets	Asköfjärden	308	58.8315	17.6392	8.7	K064	12	No	20.45	Perch	4
2006	Nordic coastal multimesh gillnets	Asköfjärden	308	58.8315	17.6392	8.7	K064	12	No	20.45	Perch	2
2006	Nordic coastal multimesh gillnets	Asköfjärden	308	58.8315	17.6392	8.7	K064	24	No	20.45	Perch	2
2006	Nordic coastal multimesh gillnets	Asköfjärden	308	58.8315	17.6392	8.7	K064	24	No	20.45	Perch	2
2006	Nordic coastal multimesh gillnets	Asköfjärden	308	58.8315	17.6392	8.7	K064	24	No	20.45	Perch	3
2006	Nordic coastal multimesh gillnets	Asköfjärden	308	58.8315	17.6392	8.7	K064	24	No	20.45	Perch	1
2006	Nordic coastal multimesh gillnets	Asköfjärden	308	58.8315	17.6392	8.7	K064	24	No	20.45	Perch	1
2006	Nordic coastal multimesh gillnets	Asköfjärden	308	58.8315	17.6392	8.7	K064	24	No	20.45	White bream	1
2006	Nordic coastal multimesh gillnets	Asköfjärden	308	58.8315	17.6392	8.7	K064	24	No	20.45	Roach	1
2006	Nordic coastal multimesh gillnets	Asköfjärden	308	58.8315	17.6392	8.7	K064	24	No	20.45	Roach	2
2006	Nordic coastal multimesh gillnets	Asköfjärden	308	58.8315	17.6392	8.7	K064	24	No	20.45	Roach	2
2006	Nordic coastal multimesh gillnets	Asköfjärden	308	58.8315	17.6392	8.7	K064	19	No	20.45	Perch	1
2006	Nordic coastal multimesh gillnets	Asköfjärden	308	58.8315	17.6392	8.7	K064	19	No	20.45	Perch	1
2006	Nordic coastal multimesh gillnets	Asköfjärden	308	58.8315	17.6392	8.7	K064	19	No	20.45	Pikeperch	1
2006	Nordic coastal multimesh gillnets	Asköfjärden	308	58.8315	17.6392	8.7	K064	19	No	20.45	Roach	1
2006	Nordic coastal multimesh gillnets	Asköfjärden	308	58.8315	17.6392	8.7	K064	19	No	20.45	Roach	2
2006	Nordic coastal multimesh gillnets	Asköfjärden	308	58.8315	17.6392	8.7	K064	19	No	20.45	Roach	2
2006	Nordic coastal multimesh gillnets	Asköfjärden	403	58.8293	17.6453	14	K064	30	No	20.35	Roach	1
2006	Nordic coastal multimesh gillnets	Asköfjärden	403	58.8293	17.6453	14	K064	30	No	20.35	Roach	4
2006	Nordic coastal multimesh gillnets	Asköfjärden	403	58.8293	17.6453	14	K064	30	No	20.35	Roach	7
2006	Nordic coastal multimesh gillnets	Asköfjärden	403	58.8293	17.6453	14	K064	30	No	20.35	Roach	3
2006	Nordic coastal multimesh gillnets	Asköfjärden	403	58.8293	17.6453	14	K064	30	No	20.35	Roach	2
2006	Nordic coastal multimesh gillnets	Asköfjärden	403	58.8293	17.6453	14	K064	15	No	20.35	Perch	2
2006	Nordic coastal multimesh gillnets	Asköfjärden	403	58.8293	17.6453	14	K064	15	No	20.35	Perch	7
2006	Nordic coastal multimesh gillnets	Asköfjärden	403	58.8293	17.6453	14	K064	15	No	20.35	Perch	3
2006	Nordic coastal multimesh gillnets	Asköfjärden	403	58.8293	17.6453	14	K064	15	No	20.35	Perch	1
2006	Nordic coastal multimesh gillnets	Asköfjärden	403	58.8293	17.6453	14	K064	15	No	20.35	Ruffe	1
2006	Nordic coastal multimesh gillnets	Asköfjärden	403	58.8293	17.6453	14	K064	15	No	20.35	Ruffe	4
2006	Nordic coastal multimesh gillnets	Asköfjärden	403	58.8293	17.6453	14	K064	15	No	20.35	Ruffe	2
2006	Nordic coastal multimesh gillnets	Asköfjärden	403	58.8293	17.6453	14	K064	15	No	20.35	Ruffe	1
2006	Nordic coastal multimesh gillnets	Asköfjärden	403	58.8293	17.6453	14	K064	15	No	20.35	Pikeperch	1
2006	Nordic coastal multimesh gillnets	Asköfjärden	403	58.8293	17.6453	14	K064	15	No	20.35	Pikeperch	1
[truncated: 86,238 more rows]

## Sheet: Sheet2
Case	Monitoring area	Station	Wave Exposure
1	Asköfjärden	101	20482.8
2	Asköfjärden	102	20850.2
3	Asköfjärden	111	20482.8
4	Asköfjärden	112	21654.6
5	Asköfjärden	114	35412.8
6	Asköfjärden	116	21341.3
7	Asköfjärden	120	15047.3
8	Asköfjärden	128	29464.6
9	Asköfjärden	129	26222.9
10	Asköfjärden	132	18114.7
11	Asköfjärden	145	12202.3
12	Asköfjärden	148	13746.7
13	Asköfjärden	206	35304.5
14	Asköfjärden	213	21654.6
15	Asköfjärden	215	28295
16	Asköfjärden	221	11389.4
17	Asköfjärden	222	27927.4
18	Asköfjärden	225	20234.4
19	Asköfjärden	231	22628.7
20	Asköfjärden	236	12913.1
21	Asköfjärden	237	12913.1
22	Asköfjärden	239	16457.7
23	Asköfjärden	241	16457.7
24	Asköfjärden	246	13112.9
25	Asköfjärden	305	29137.3
26	Asköfjärden	307	21654.6
27	Asköfjärden	308	19002.5
28	Asköfjärden	309	26939.5
29	Asköfjärden	310	26939.5
30	Asköfjärden	317	15546.8
31	Asköfjärden	318	15349
32	Asköfjärden	319	16151
33	Asköfjärden	330	25725.9
34	Asköfjärden	342	16457.7
35	Asköfjärden	343	18114.7
36	Asköfjärden	347	12614.8
37	Asköfjärden	403	19865.1
38	Asköfjärden	404	26365.1
39	Asköfjärden	423	32508.7
40	Asköfjärden	424	34652.9
41	Asköfjärden	426	24107.4
42	Asköfjärden	427	22641.8
43	Asköfjärden	433	20083.1
44	Asköfjärden	434	12923.8
45	Asköfjärden	435	12923.8
46	Asköfjärden	438	20918
47	Asköfjärden	440	19481.8
48	Asköfjärden	444	11460.4
49	Muskö	1	36206
50	Muskö	2	38945.7
51	Muskö	3	38945.7
52	Muskö	4	111288
53	Muskö	5	113771
54	Muskö	6	113771
55	Muskö	7	115083
56	Muskö	9	114290
57	Mönsterås (Svartö)	1	12770.6
58	Mönsterås (Svartö)	3	18724.1
59	Mönsterås (Svartö)	4	12770.6
60	Mönsterås (Svartö)	6	11177.9
61	Mönsterås (Svartö)	8	15948.1
62	Mönsterås (Svartö)	11	18438.7
63	Mönsterås (Ödängla)	1	31942.6
64	Mönsterås (Ödängla)	5	50637.2
65	Mönsterås (Ödängla)	7	39814.4
66	Mönsterås (Ödängla)	12	32718.2
67	Mönsterås (Ödängla)	13	25063.4
68	Mönsterås (Ödängla)	14	24730.9
69	Torhamn	1	133229
70	Torhamn	2	234790
71	Torhamn	3	192792
72	Torhamn	4	96214.4
73	Torhamn	5	38346
74	Torhamn	6	6556.32
75	Torhamn	7	33995.4
76	Torhamn	8	40816.9
77	Torhamn	9	80424.8
78	Torhamn	10	103333
79	Torhamn	11	234790
80	Torhamn	12	53038.3
81	Torhamn	13	13567.8
82	Torhamn	14	82169.4
83	Torhamn	15	221861
84	Torhamn	16	244366
85	Torhamn	17	106221
86	Torhamn	18	40970.4
87	Torhamn	19	3782.77
88	Torhamn	20	3202.51
89	Torhamn	21	3555.41
90	Torhamn	22	10907.4
91	Torhamn	23	5537.2
92	Torhamn	25	4741.66
93	Torhamn	26	39842.8
94	Torhamn	27	63590.2
95	Torhamn	31	35197.4
96	Torhamn	32	63244.1
97	Torhamn	33	80719.8
98	Torhamn	34	54604.7
99	Torhamn	35	35984
100	Torhamn	36	16911.4
101	Torhamn	37	10907.4
102	Torhamn	38	9807.99
103	Torhamn	39	8632.77
104	Torhamn	40	68607.2
105	Torhamn	41	133377
106	Torhamn	42	9789.71
107	Torhamn	43	39784.1
108	Torhamn	44	51147
109	Torhamn	45	24791.9
110	Torhamn	46	9140.71
111	Torhamn	47	7687.23
112	Torhamn	48	74569.3
113	Torhamn	49	7481.01
114	Torhamn	50	38870.5
115	Torhamn	51	10059.4
116	Torhamn	52	39051.7
117	Torhamn	53	13815
118	Torhamn	54	11183.3
